# Supplementary material for: Characterizing roots and water uptake in a ground cover rice production system
Source: PLoS One. 2017 Jul 7;12(7):e0180713. doi: 10.1371/journal.pone.0180713 (PMC5501594; doi:10.1371/journal.pone.0180713)
Supplement: S1 File — (XLSX) [file pone.0180713.s001.xlsx]

## Sheet: Note
DAT: day after transplant
TPRPS: traditional paddy rice production system
GCRPSsat: ground cover rice production systems, where root zone average soil water content was kept near saturation
GCRPSfwc: ground cover rice production systems, where root zone average soil water content was kept near field capacity
GCRPS80%: ground cover rice production systems, where root zone average soil water content was kept near 80% field capacity
The data in the green-filled cell are used for plotting

## Sheet: Fig 1
Soil layer	Field water capacity (cm3 cm-3)		For each plot under GCRPS80%, three access tubes for measuring soil water content were uniformly fixed at the center, quarter and margin of a soil bed. So each plot (number) have three replicates(center, quarter and margin)
0-20 cm	0.409
20-40 cm	0.382
DAT	Soil water content (cm3 cm-3)																									DAT	Soil water content (cm3 cm-3)
	2013-GCRPSsat						2013-GCRPS80%																				2014-GCRPSsat						2014-GCRPS80%
	0-20 cm soil layer			20-40 cm soil layer			0-20 cm soil layer									20-40 cm soil layer											0-20 cm soil layer			20-40 cm soil layer			0-20 cm soil layer									20-40 cm soil layer
	replicate-1	replicate-2	replicate-3	replicate-1	replicate-2	replicate-3	center-1	quarter-1	margin-1	center-2	quarter-2	margin-2	center-3	quarter-3	margin-3	center-1	quarter-1	margin-1	center-2	quarter-2	margin-2	center-3	quarter-3	margin-3			replicate-1	replicate-2	replicate-3	replicate-1	replicate-2	replicate-3	center-1	quarter-1	margin-1	center-2	quarter-2	margin-2	center-3	quarter-3	margin-3	center-1	quarter-1	margin-1	center-2	quarter-2	margin-2	center-3	quarter-3
7	0.437455	0.405687	0.426137	0.433196	0.426478	0.430036	0.408163	0.410163	0.409163	0.439535	0.440535	0.441535	0.418602	0.420602	0.419602	0.431191	0.429191	0.430191	0.434003	0.432003	0.433003	0.427505	0.425505	0.426505		6	0.439718	0.405544	0.40761	0.419288	0.417207	0.42295	0.398376	0.410201	0.411211	0.421295	0.410308	0.424345	0.356387	0.358062	0.387316	0.420209	0.415823	0.419195	0.434538	0.435199	0.434513	0.417851	0.415497
24	0.439455	0.407287	0.413537	0.426252	0.42187	0.420541	0.380361	0.399368	0.411558	0.431357	0.426659	0.416889	0.39942	0.398391	0.417896	0.421657	0.418636	0.422336	0.42538	0.431443	0.432464	0.417293	0.414966	0.418327		35	0.445244	0.388487	0.41033	0.433271	0.424309	0.432832	0.379506	0.398573	0.353473	0.436604	0.349664	0.393579	0.336974	0.338693	0.366334	0.426031	0.425006	0.427053	0.432166	0.435949	0.439398	0.424677	0.423651
30	0.445265	0.395639	0.417191	0.42999	0.418192	0.420205	0.382309	0.399394	0.394306	0.397717	0.432078	0.409365	0.404403	0.393888	0.40994	0.426432	0.419049	0.421057	0.424908	0.429988	0.433729	0.420059	0.420729	0.422748		39	0.453237	0.390154	0.407645	0.433947	0.425327	0.429754	0.38057	0.408141	0.30158	0.414327	0.344257	0.389484	0.329145	0.333536	0.360558	0.42666	0.42055	0.429383	0.433144	0.438642	0.436605	0.425977	0.421915
32	0.444241	0.389921	0.407607	0.425625	0.418524	0.416533	0.383088	0.396405	0.385205	0.418861	0.430652	0.428605	0.413193	0.391938	0.395253	0.419708	0.413049	0.42071	0.41927	0.425307	0.428672	0.416377	0.410722	0.415385		39	0.443503	0.384167	0.407306	0.432617	0.426349	0.427708	0.377928	0.343301	0.30328	0.402481	0.343006	0.387156	0.31028	0.312946	0.315622	0.429423	0.423636	0.428738	0.430444	0.436967	0.439391	0.418222	0.419919
34	0.447326	0.372679	0.405975	0.422917	0.424223	0.4172	0.370389	0.383821	0.33186	0.393301	0.422187	0.410959	0.385346	0.382277	0.306559	0.421009	0.414663	0.418002	0.422603	0.429654	0.425968	0.412437	0.412436	0.415128		41	0.452538	0.353823	0.394161	0.437023	0.427368	0.430437	0.344419	0.272098	0.257527	0.312398	0.269845	0.297292	0.227842	0.226086	0.197294	0.430429	0.427018	0.426339	0.433167	0.437635	0.440758	0.422953	0.426341
36	0.443212	0.367311	0.397944	0.423595	0.419529	0.422888	0.365475	0.368354	0.295509	0.373592	0.413519	0.386086	0.365023	0.366998	0.248744	0.422581	0.414546	0.418553	0.426812	0.432209	0.431879	0.416785	0.415785	0.41615		43	0.44422	0.333462	0.371055	0.433609	0.423295	0.428389	0.248534	0.200313	0.211315	0.218444	0.216131	0.198068	0.181165	0.157074	0.151855	0.42979	0.422308	0.424706	0.430815	0.434999	0.434617	0.416254	0.416271
38	0.438427	0.378859	0.4049	0.423256	0.416856	0.415859	0.336887	0.270935	0.222126	0.292862	0.252413	0.329397	0.298537	0.292548	0.213496	0.423521	0.413848	0.418841	0.422542	0.424234	0.426609	0.42016	0.416493	0.415551		49	0.451842	0.393657	0.416054	0.438097	0.430437	0.43386	0.360434	0.30584	0.305794	0.331014	0.321801	0.325995	0.283997	0.243022	0.244603	0.432104	0.426982	0.429711	0.433472	0.437258	0.441071	0.429372	0.425967
41	0.444235	0.400351	0.393554	0.428051	0.419865	0.417527	0.357455	0.342037	0.312259	0.331516	0.336168	0.357462	0.36123	0.33448	0.243692	0.427318	0.423595	0.422925	0.424941	0.429328	0.430709	0.422592	0.418597	0.419594		54	0.452537	0.352282	0.396025	0.43806	0.430097	0.43112	0.315307	0.274872	0.280561	0.285852	0.287181	0.273154	0.231393	0.173151	0.191527	0.429102	0.421271	0.434905	0.431818	0.439382	0.440772	0.424675	0.42229
44	0.442868	0.429321	0.415201	0.419582	0.422875	0.420874	0.386313	0.389162	0.373826	0.390118	0.402515	0.423856	0.409201	0.39387	0.294338	0.42362	0.419925	0.423285	0.423827	0.433257	0.432588	0.422839	0.415156	0.421504		56	0.451144	0.339634	0.362271	0.434383	0.430438	0.433174	0.248191	0.229005	0.244733	0.24143	0.259717	0.219245	0.17548	0.130533	0.138966	0.433226	0.428099	0.429134	0.436311	0.438744	0.441533	0.421314	0.418621
46	0.444235	0.409691	0.401276	0.418945	0.424218	0.418863	0.330784	0.276324	0.260732	0.260316	0.248485	0.28534	0.297187	0.272827	0.204305	0.424316	0.416284	0.419288	0.425694	0.429398	0.43176	0.418994	0.41599	0.412676		58	0.452192	0.436621	0.436262	0.432316	0.427034	0.434202	0.424014	0.4383	0.44028	0.407844	0.435267	0.421327	0.377251	0.326527	0.317491	0.431806	0.425328	0.427371	0.437639	0.441794	0.440063	0.430098	0.427398
48	0.434388	0.384714	0.382741	0.4213	0.421205	0.420202	0.275277	0.192608	0.195985	0.202975	0.18681	0.190501	0.204231	0.193332	0.151978	0.428954	0.422598	0.433316	0.416746	0.425518	0.430958	0.4204	0.417058	0.410551		60	0.450795	0.429088	0.403515	0.430626	0.428051	0.43078	0.371361	0.30729	0.309064	0.302687	0.313222	0.308905	0.270203	0.203387	0.214882	0.432123	0.430064	0.432457	0.436574	0.435899	0.437623	0.422243	0.424629
50	0.413299	0.359273	0.401131	0.42097	0.427252	0.422551	0.243886	0.169934	0.183504	0.165001	0.14504	0.133261	0.203804	0.19181	0.132461	0.42317	0.412756	0.417115	0.424398	0.413667	0.432197	0.42147	0.418129	0.402698		62	0.457437	0.336372	0.419374	0.43608	0.433866	0.433517	0.304113	0.262475	0.287333	0.267258	0.284569	0.268487	0.208267	0.150847	0.15725	0.433198	0.426711	0.431488	0.434569	0.43975	0.440771	0.422637	0.42638
52	0.427638	0.430319	0.385827	0.420685	0.420867	0.421881	0.285904	0.25602	0.23667	0.285502	0.263423	0.276003	0.302302	0.270995	0.230682	0.424445	0.417729	0.425452	0.427384	0.432785	0.438551	0.421421	0.419751	0.423781		64	0.452541	0.437988	0.433178	0.434022	0.431804	0.430437	0.402919	0.380443	0.334816	0.343609	0.356449	0.360247	0.314142	0.241956	0.254319	0.431167	0.424012	0.433218	0.44044	0.441133	0.437704	0.425031	0.42403
55	0.448017	0.379021	0.39995	0.420408	0.423884	0.423897	0.309359	0.305517	0.289508	0.279459	0.265132	0.261312	0.265841	0.243955	0.216216	0.431129	0.425411	0.425751	0.4273	0.433412	0.436133	0.421165	0.42117	0.421528		66	0.454637	0.362718	0.405285	0.435382	0.432493	0.43352	0.327462	0.27916	0.285361	0.289206	0.304439	0.294215	0.230847	0.163812	0.180799	0.43484	0.430046	0.437244	0.436558	0.437605	0.447298	0.423921	0.429026
57	0.446301	0.378593	0.39398	0.42231	0.422205	0.429617	0.326276	0.319278	0.312107	0.291163	0.279789	0.284373	0.284294	0.261582	0.231338	0.427185	0.424157	0.423481	0.428099	0.435876	0.434203	0.419792	0.418789	0.418818		68	0.454291	0.325686	0.356864	0.437399	0.427715	0.431462	0.231275	0.220542	0.221064	0.222394	0.236831	0.215073	0.204512	0.166964	0.171344	0.43318	0.424666	0.428737	0.434896	0.438034	0.441139	0.415222	0.40895
59	0.454219	0.431978	0.427939	0.426693	0.426246	0.425907	0.348736	0.364282	0.339943	0.315926	0.296255	0.305962	0.333316	0.306225	0.263955	0.423965	0.424638	0.424639	0.429343	0.434103	0.435102	0.423307	0.419962	0.421641		70	0.453238	0.309832	0.316846	0.435667	0.429757	0.432831	0.166224	0.158796	0.155207	0.163664	0.173725	0.193444	0.177143	0.163435	0.163063	0.421383	0.42065	0.418754	0.42776	0.417551	0.427286	0.386088	0.394793
61	0.453877	0.373043	0.384167	0.434719	0.425228	0.423556	0.301729	0.310919	0.291013	0.270767	0.260226	0.244149	0.271201	0.251562	0.216734	0.426514	0.424168	0.427519	0.429872	0.435274	0.440368	0.409531	0.415219	0.410233		72	0.450515	0.297994	0.290879	0.438078	0.431809	0.433518	0.148657	0.126902	0.140198	0.161788	0.143312	0.162597	0.156884	0.159724	0.162539	0.384426	0.379968	0.384769	0.390708	0.389652	0.394434	0.358632	0.357632
63	0.419596	0.382832	0.36911	0.43745	0.421539	0.427588	0.232942	0.199279	0.21113	0.211865	0.209688	0.172047	0.249043	0.270554	0.185651	0.424794	0.415737	0.421756	0.423668	0.426385	0.438245	0.416942	0.423259	0.387414		75	0.454306	0.439371	0.415698	0.435708	0.430781	0.431806	0.307572	0.281893	0.286106	0.262257	0.282973	0.262147	0.188035	0.191377	0.188542	0.429775	0.417895	0.431477	0.43011	0.436977	0.438372	0.416223	0.415888
65	0.445263	0.363966	0.385355	0.439821	0.424556	0.428264	0.26325	0.221831	0.217831	0.2811	0.283564	0.254624	0.239022	0.266063	0.198415	0.435837	0.430461	0.431802	0.431883	0.437644	0.440701	0.395125	0.403032	0.396015		77	0.452537	0.347343	0.335362	0.439497	0.428731	0.435232	0.184524	0.17922	0.174956	0.175924	0.188899	0.153171	0.132315	0.157454	0.154738	0.428723	0.419206	0.42431	0.434867	0.434263	0.440777	0.412534	0.403033
67	0.407988	0.404613	0.373425	0.444578	0.429303	0.427922	0.213504	0.161465	0.173583	0.207007	0.220466	0.170894	0.185374	0.216586	0.15572	0.418669	0.414333	0.416672	0.433385	0.417746	0.440827	0.386959	0.361448	0.369361		80	0.445272	0.337879	0.397314	0.434642	0.432147	0.436262	0.289146	0.251969	0.261772	0.244758	0.277224	0.246004	0.206059	0.190122	0.180347	0.433177	0.427703	0.431461	0.434882	0.442485	0.436307	0.419236	0.41856
69	0.445614	0.424223	0.427613	0.444578	0.423548	0.424895	0.205659	0.151526	0.156575	0.205749	0.229782	0.164477	0.183741	0.219047	0.158345	0.424336	0.417656	0.420987	0.423271	0.406338	0.427715	0.369101	0.349325	0.34687		84	0.344728	0.200662	0.303016	0.438417	0.427037	0.431463	0.163765	0.160897	0.164275	0.179548	0.185502	0.140199	0.114578	0.123981	0.132555	0.435641	0.423352	0.421737	0.43185	0.433315	0.444956	0.384216	0.386298
71	0.399526	0.301196	0.301445	0.443554	0.421872	0.422544	0.188784	0.118437	0.123311	0.176411	0.168769	0.142171	0.161813	0.191518	0.139085	0.388635	0.375961	0.386402	0.436677	0.36993	0.41521	0.318179	0.296141	0.311367		87	0.451142	0.359068	0.432489	0.438786	0.431464	0.433522	0.345513	0.285837	0.287817	0.276957	0.301673	0.287629	0.222295	0.256267	0.240713	0.433171	0.427033	0.43283	0.433852	0.441785	0.445953	0.42532	0.426683
73	0.44905	0.312824	0.273623	0.444578	0.423548	0.41922	0.193027	0.113074	0.117788	0.198095	0.213697	0.162766	0.161311	0.187983	0.13906	0.384876	0.3792	0.381302	0.391325	0.380229	0.400122	0.37224	0.365197	0.374509		89	0.448374	0.316236	0.435922	0.43678	0.427027	0.436263	0.221266	0.195372	0.182316	0.196283	0.203693	0.170858	0.187836	0.182413	0.197863	0.43286	0.417894	0.425348	0.430107	0.434611	0.442856	0.411913	0.409565
77	0.448699	0.430976	0.315022	0.446294	0.427583	0.428258	0.30252	0.257649	0.226971	0.286873	0.247288	0.24444	0.281141	0.269276	0.204042	0.423419	0.41571	0.424759	0.427246	0.432329	0.430996	0.414756	0.422076	0.406708		91	0.450124	0.302189	0.43386	0.436767	0.431804	0.432831	0.146316	0.161781	0.170464	0.147628	0.152434	0.160498	0.162654	0.154593	0.145832	0.415063	0.406893	0.404748	0.427417	0.418292	0.436366	0.375061	0.370109
79	0.447324	0.434701	0.412349	0.443893	0.428933	0.431976	0.328958	0.301105	0.280513	0.322837	0.282915	0.296383	0.324523	0.301931	0.235635	0.428098	0.418694	0.426417	0.429093	0.436562	0.435211	0.418618	0.419288	0.415719		93	0.447672	0.309144	0.431463	0.436712	0.430437	0.431804	0.158311	0.138938	0.162606	0.139604	0.14131	0.183783	0.155588	0.158263	0.145796	0.380187	0.362754	0.371047	0.38408	0.353966	0.402696	0.354899	0.339722
81	0.448358	0.383812	0.395097	0.44288	0.428934	0.430284	0.305213	0.269577	0.245867	0.307808	0.259747	0.257847	0.189693	0.175645	0.164803	0.424581	0.421885	0.423569	0.43201	0.432694	0.435075	0.418397	0.415727	0.413862		96	0.405171	0.333089	0.356809	0.4336	0.429754	0.432831	0.261502	0.219751	0.272914	0.222385	0.223976	0.241606	0.220005	0.224267	0.212395	0.423359	0.417902	0.41728	0.431828	0.437342	0.436659	0.4063	0.416266
85	0.448012	0.387846	0.383686	0.444585	0.428258	0.429608	0.335114	0.303814	0.281876	0.319527	0.289029	0.287015	0.220022	0.19684	0.185063	0.429128	0.418037	0.426086	0.430154	0.436608	0.43629	0.420272	0.418608	0.417017		98	0.449415	0.360345	0.436263	0.435328	0.43113	0.435918	0.199028	0.163688	0.168778	0.161872	0.18313	0.15614	0.162384	0.170514	0.165365	0.386427	0.384808	0.389821	0.418932	0.424565	0.437005	0.373963	0.364085
87	0.448013	0.402002	0.363374	0.443909	0.429271	0.437407	0.307328	0.267788	0.242869	0.290847	0.263431	0.257292	0.189993	0.174445	0.166908	0.428016	0.419274	0.424979	0.430489	0.437277	0.439706	0.423501	0.420824	0.416234		100	0.34601	0.34978	0.371831	0.434324	0.429416	0.431463	0.174577	0.153537	0.177079	0.158475	0.155129	0.155832	0.171726	0.189544	0.1635	0.347901	0.347599	0.351066	0.372484	0.378449	0.407879	0.352152	0.316024
89	0.45353	0.374723	0.392099	0.44186	0.43333	0.432316	0.329524	0.306795	0.281894	0.324586	0.279675	0.281451	0.262193	0.232535	0.223148	0.427211	0.4215	0.432262	0.429785	0.438283	0.439667	0.421518	0.422206	0.419567		102	0.412417	0.323568	0.371941	0.432944	0.432489	0.437981	0.158315	0.151251	0.162316	0.154301	0.155679	0.153808	0.170353	0.172563	0.159613	0.33326	0.331065	0.341474	0.37655	0.370556	0.39274	0.335319	0.296195
91	0.442559	0.370413	0.366805	0.441542	0.439794	0.43877	0.267316	0.214164	0.197237	0.272273	0.225849	0.198683	0.215995	0.19713	0.191353	0.436657	0.429919	0.437009	0.449749	0.451808	0.452824	0.401571	0.404245	0.399019		107	0.445237	0.44703	0.437981	0.428553	0.43489	0.437294	0.340334	0.293893	0.287537	0.311714	0.310578	0.293566	0.268375	0.240804	0.213699	0.42943	0.424344	0.428738	0.430785	0.434216	0.439732	0.418559	0.421607
93	0.443902	0.429954	0.439811	0.43648	0.429272	0.436385	0.224303	0.154708	0.141652	0.222018	0.191981	0.156112	0.162721	0.139657	0.132349	0.419528	0.400808	0.410181	0.422387	0.423126	0.425135	0.405483	0.42054	0.397911		109	0.453934	0.351742	0.432832	0.428913	0.436263	0.43386	0.267594	0.239692	0.240471	0.253933	0.24343	0.207851	0.206014	0.16961	0.178405	0.431131	0.424643	0.429056	0.430081	0.439379	0.439385	0.416214	0.421287
96	0.442874	0.431993	0.435043	0.428344	0.436388	0.43945	0.358472	0.352044	0.29391	0.326606	0.291717	0.314138	0.278334	0.229802	0.265778	0.429567	0.419527	0.426542	0.430695	0.434116	0.436136	0.418802	0.417461	0.408554		111	0.448733	0.329438	0.404068	0.435419	0.436261	0.43764	0.215507	0.213221	0.195455	0.231884	0.210944	0.176442	0.156861	0.131504	0.164681	0.427377	0.418874	0.427021	0.437618	0.437657	0.441431	0.422652	0.420629
99	0.442871	0.38891	0.43573	0.431439	0.435031	0.438428	0.312692	0.269755	0.228006	0.270803	0.239732	0.245295	0.196597	0.175009	0.154611	0.430934	0.424883	0.42924	0.442684	0.447431	0.444406	0.400702	0.401707	0.391312		113	0.454994	0.327519	0.427048	0.432081	0.433174	0.436261	0.177218	0.172739	0.158822	0.221563	0.200861	0.161088	0.137099	0.122974	0.139836	0.422663	0.415861	0.413974	0.433515	0.43942	0.436283	0.423428	0.408707
101	0.445954	0.439795	0.428267	0.434806	0.436046	0.435706	0.244051	0.178576	0.156126	0.217953	0.20005	0.172566	0.173725	0.158212	0.119641	0.427413	0.421339	0.414667	0.447318	0.45689	0.459264	0.384078	0.394918	0.371413		115	0.445248	0.318144	0.388786	0.42797	0.430437	0.442123	0.158781	0.152576	0.146776	0.215253	0.198838	0.150741	0.119621	0.121674	0.14334	0.403796	0.400192	0.393441	0.435193	0.434206	0.441457	0.397824	0.395028
103	0.448356	0.408441	0.42693	0.430076	0.43469	0.436049	0.240842	0.157434	0.141339	0.191235	0.19179	0.162908	0.173141	0.183717	0.120893	0.41419	0.378731	0.38694	0.407468	0.401866	0.410238	0.4001	0.388424	0.377844		117	0.452547	0.449108	0.436621	0.432065	0.437637	0.450445	0.328387	0.290101	0.28963	0.340051	0.299399	0.291881	0.273335	0.230739	0.203476	0.431814	0.427365	0.423635	0.434201	0.436291	0.468084	0.428048	0.432167
105	0.444943	0.431661	0.42288	0.42585	0.428259	0.431637	0.285053	0.26542	0.218901	0.280049	0.255129	0.262424	0.309656	0.284885	0.261285	0.433079	0.418667	0.421677	0.433276	0.434644	0.437701	0.405629	0.41229	0.411836		119	0.452894	0.360954	0.393826	0.430305	0.433174	0.439705	0.246558	0.2265	0.214225	0.258965	0.220973	0.205538	0.217064	0.179557	0.16382	0.431793	0.421238	0.419215	0.435558	0.44005	0.446635	0.413897	0.417253
107	0.438432	0.397405	0.429278	0.419442	0.432991	0.437407	0.247704	0.210851	0.180603	0.244611	0.226082	0.207193	0.204186	0.184719	0.130051	0.431669	0.419293	0.421976	0.443636	0.445679	0.445684	0.383422	0.390968	0.369773		127	0.454994	0.443158	0.43592	0.433434	0.437293	0.435925	0.424319	0.407444	0.385749	0.345696	0.316863	0.311142	0.305469	0.24597	0.233648	0.431814	0.425667	0.430099	0.441082	0.441444	0.443875	0.424652	0.42806
109	0.367997	0.272906	0.321574	0.421092	0.427921	0.429949	0.223536	0.155929	0.146117	0.202254	0.199496	0.168	0.164559	0.152814	0.121796	0.420874	0.39474	0.400755	0.441466	0.445204	0.447558	0.350355	0.376873	0.328474		130	0.435188	0.313524	0.378496	0.434397	0.437293	0.435232	0.284813	0.2407	0.229167	0.298611	0.244081	0.235615	0.238382	0.163899	0.161732	0.425964	0.42392	0.424601	0.436214	0.448676	0.44212	0.427663	0.426018
111	0.404186	0.432216	0.365149	0.422024	0.426237	0.400591	0.210765	0.132414	0.134207	0.189354	0.190315	0.169723	0.186704	0.15282	0.153797	0.395788	0.346692	0.372637	0.401988	0.386374	0.412701	0.316204	0.333507	0.292109		133	0.331197	0.208076	0.32371	0.438155	0.438325	0.441091	0.179919	0.183735	0.158525	0.259871	0.204674	0.186138	0.139648	0.104431	0.0968586	0.423368	0.417244	0.417623	0.442504	0.439405	0.44426	0.409303	0.411212
113	0.367758	0.26115	0.190066	0.423695	0.424893	0.410338	0.20352	0.128113	0.121867	0.159989	0.180597	0.157465	0.149265	0.132347	0.119536	0.413496	0.402742	0.404576	0.423587	0.424672	0.433716	0.324027	0.344565	0.310718		135	0.344437	0.211057	0.317482	0.433698	0.431462	0.428389	0.166937	0.181185	0.152095	0.276475	0.202304	0.192063	0.125713	0.100094	0.0944332	0.423399	0.412225	0.416291	0.433904	0.436668	0.445309	0.39932	0.400135
115	0.442184	0.428609	0.404209	0.424686	0.425572	0.423888	0.225477	0.148192	0.138134	0.16289	0.159508	0.162059	0.149488	0.138185	0.145267	0.361158	0.328936	0.343764	0.35486	0.340477	0.367433	0.347927	0.362829	0.306616		144	0.449402	0.370467	0.398702	0.429288	0.43592	0.443158	0.381749	0.323829	0.329094	0.325609	0.275019	0.27361	0.278414	0.216864	0.215711	0.435899	0.429729	0.430413	0.439676	0.442459	0.439702	0.41955	0.421945
121	0.39664	0.317704	0.309901	0.422365	0.426578	0.4266	0.302623	0.284528	0.242188	0.260596	0.246696	0.232464	0.200728	0.183504	0.155372	0.424749	0.417072	0.422404	0.427205	0.432939	0.435335	0.410622	0.407304	0.40147									0.273445	0.250878	0.246384	0.265412	0.254373	0.247072	0.217847	0.196323	0.196894	0.420905	0.414574	0.418047	0.428593	0.430553	0.436727	0.40862	0.406092
123	0.364922	0.288166	0.232978	0.423377	0.425899	0.412278	0.249062	0.227983	0.212854	0.231972	0.217727	0.178738	0.14614	0.15361	0.122513	0.423624	0.417282	0.426976	0.431352	0.439457	0.441486	0.392537	0.402751	0.381135
126	0.294299	0.233733	0.17013	0.421092	0.419528	0.389644	0.208291	0.159773	0.152863	0.165741	0.162325	0.134966	0.0932827	0.118075	0.0862823	0.41908	0.410822	0.420072	0.423419	0.427539	0.437559	0.355092	0.382672	0.349845
128	0.219797	0.183823	0.13123	0.420736	0.408305	0.352197	0.183923	0.128876	0.141047	0.139201	0.153994	0.128898	0.145438	0.109408	0.118416	0.40009	0.380738	0.391463	0.399798	0.406883	0.416608	0.309332	0.361119	0.32157
131	0.220207	0.193662	0.133559	0.414705	0.410961	0.345449	0.181909	0.121809	0.13331	0.140672	0.151905	0.124545	0.139106	0.105606	0.105338	0.37745	0.35443	0.364514	0.369	0.371318	0.394471	0.33996	0.399508	0.344047
133	0.422696	0.410078	0.401736	0.417333	0.419694	0.423004	0.27086	0.252209	0.208016	0.266106	0.242432	0.249363	0.294233	0.270701	0.24828	0.416967	0.403034	0.405994	0.406564	0.407935	0.41089	0.404203	0.410652	0.410261
[truncated: 19 more columns]

## Sheet: Fig 2
DAT	Soil temperature (°C)																DAT	Soil temperature (°C)																DAT	Soil temperature (°C)													DAT	Soil temperature (°C)
	2013-5 cm soil depth									2013-10 cm soil depth			2013-20 cm soil depth					2014-5 cm soil depth									2014-10 cm soil depth			2014-20 cm soil depth					2013-5 cm soil depth						2013-10 cm soil depth			2013-20 cm soil depth					2014-5 cm soil depth
	TPRPS			GCRPSsat			GCRPS80%			TPRPS	GCRPSsat	GCRPS80%	TPRPS	GCRPSsat	GCRPS80%			TPRPS			GCRPSsat			GCRPS80%			TPRPS	GCRPSsat	GCRPS80%	TPRPS	GCRPSsat	GCRPS80%			Average			SE			TPRPS	GCRPSsat	GCRPS80%	TPRPS	GCRPSsat	GCRPS80%			Average
	replicate-1	replicate-2	replicate-3	replicate-1	replicate-2	replicate-3	replicate-1	replicate-2	replicate-3									replicate-1	replicate-2	replicate-3	replicate-1	replicate-2	replicate-3	replicate-1	replicate-2	replicate-3									TPRPS	GCRPSsat	GCRPS80%	TPRPS	GCRPSsat	GCRPS80%									TPRPS
2	18.95	19.0008	18.6118	24.7292	25.4862	24.7429	25.199	25.9389	25.1914	18.9875	23.1779	22.71	21.1708	23.0042	23.1917		2	20.8042	22.2308	20.9067	26.8167	26.6797	25.4453	25.8833	26.7879	25.9747	20.525	23.9229	24.025	19.7958	22.9	22.5667		2	18.8542	24.9861	25.4431	0.1221	0.2501	0.2479	18.9875	23.1779	22.71	21.1708	23.0042	23.1917		2	21.3139
3	20.3667	20.3291	19.8043	26.6125	27.3127	26.4706	27.8317	27.2242	26.6857	20.1	24.03	23.38	21.5	23.8	23.4		3	18.4833	18.9698	18.4927	21.8667	22.0935	21.594	21.9375	22.2542	21.0292	19.6125	21.4375	21	18.0167	21.8	20.1875		3	20.1667	26.7986	27.2472	0.1815	0.2603	0.331	20.1	24.03	23.38	21.5	23.8	23.4		3	18.6486
4	20.7	20.8743	20.0883	27.1	27.6805	26.9194	27.6149	28.1235	27.0034	19.4792	24.9063	25.0917	22.0167	24.2375	24.3958		4	15.5667	15.5681	15.5236	17.5583	18.0511	17.5406	17.6542	17.9748	16.8209	16.3917	16.9729	17.2	15.6417	18.7208	17		4	20.5542	27.2333	27.5806	0.2383	0.2296	0.3238	19.4792	24.9063	25.0917	22.0167	24.2375	24.3958		4	15.5528
5	19.6833	20.1203	19.4671	26	26.5836	25.9663	25.9887	26.7966	26.5854	18.9958	24.4771	24.5125	22.8083	23.9917	23.9792		5	17.3167	18.2097	17.0318	19.9792	19.8819	18.989	19.625	19.6205	19.5587	16.8083	17.8938	18	16.4792	15.6	17.6708		5	19.7569	26.1833	26.4569	0.1921	0.2004	0.2419	18.9958	24.4771	24.5125	22.8083	23.9917	23.9792		5	17.5194
6	18.1833	18.9439	18.0521	22.6667	23.0224	22.8859	22.7973	22.866	22.724	18.44	20.13	19.99	18.5	20	19.4		6	18.5292	19.6506	18.0952	23.1292	23.0159	21.8925	22.5583	22.9022	22.5852	17.8083	20.1063	21	17.4042	16.5417	17.5583		6	18.3931	22.8583	22.7958	0.278	0.1036	0.041	18.44	20.13	19.99	18.5	20	19.4		6	18.7583
7	18.3917	18.3832	18.2169	20.5042	20.7146	20.5896	20.5182	20.5394	20.5174	18.2292	19.1083	18.9167	17.95	19.1333	18.9333		7	20.75	21.7888	20.1654	26.9917	26.861	25.3431	26.15	26.8318	26.0931	19.7417	23.4271	24	19.175	19.2583	19.5875		7	18.3306	20.6028	20.525	0.0569	0.0611	0.0072169	18.2292	19.1083	18.9167	17.95	19.1333	18.9333		7	20.9014
8	18.3	18.4686	17.9397	19.5875	19.8704	19.5962	19.6597	19.6559	19.401	18.1667	18.8167	18.5583	18	18.9458	18.7292		8	20.6375	21.912	20.3254	27.9375	27.8249	26.4127	26.8583	27.7268	26.8691	19.2938	24.3396	24.5	19.275	20.6167	20.5125		8	18.2361	19.6847	19.5722	0.156	0.0929	0.0856	18.1667	18.8167	18.5583	18	18.9458	18.7292		8	20.9583
9	18.6042	18.8527	18.0473	19.5417	19.883	19.6088	19.6075	19.657	19.423	18.8417	19.75	20.0583	17.9125	19.075	19.1958		9	20.1458	21.2621	19.9214	26.4708	26.4457	25.8419	25.4875	26.1934	25.5565	19.8792	23.4438	23.5	19.225	21.3042	21.575		9	18.5014	19.6778	19.5625	0.2381	0.1044	0.0712	18.8417	19.75	20.0583	17.9125	19.075	19.1958		9	20.4431
10	18.3708	18.5573	17.8635	19.0417	19.446	19.0415	19.3035	19.1434	18.7865	19.5125	22.55	23.025	19.675	21.5	21.8583		10	18.9792	19.924	18.9927	23.075	23.2995	23.0506	22.475	23.0665	22.4544	19.35	20.9646	21.5	18.2833	19.8792	20.5625		10	18.2639	19.1764	19.0778	0.2073	0.1348	0.1528	19.5125	22.55	23.025	19.675	21.5	21.8583		10	19.2986
11	19.5667	20.0233	18.7559	21.2958	23.1066	22.3226	23.0645	23.0017	22.3588	20.9083	25.1125	25.7083	21.975	23.8083	24.2417		11	18.1667	19.0005	18.1997	20.1125	20.2869	20.1256	19.7792	20.0395	19.6606	18.9917	19.3604	20.5	17.7208	17.4208	19.0917		11	19.4486	22.2417	22.8083	0.3706	0.5243	0.2255	20.9083	25.1125	25.7083	21.975	23.8083	24.2417		11	18.4556
12	20.7833	21.0057	19.9902	24.225	26.354	25.5919	25.7576	26.4748	26.0052	21.75	26.2542	26.2917	23.5292	25.4458	25.8667		12	19.6042	20.6042	19.4916	23.2833	23.2471	22.8238	23.2833	23.9651	23.1598	19.1	20.0396	21	18.3917	18.5292	18.8458		12	20.5931	25.3903	26.0792	0.3082	0.6228	0.2103	21.75	26.2542	26.2917	23.5292	25.4458	25.8667		12	19.9
13	22.3792	22.6665	21.521	27.2958	29.6486	28.2097	29.522	29.09	28.2174	22.4833	27.925	28.3125	24.35	26.8792	27.1917		13	19.275	20.0015	19.186	22.8375	23.6491	22.9052	23.0458	23.7459	23.1166	19.15	20.9354	21.7	18.5042	18.4042	18.35		13	22.1889	28.3847	28.9431	0.3441	0.6848	0.3837	22.4833	27.925	28.3125	24.35	26.8792	27.1917		13	19.4875
14	23.4875	24.2789	22.4252	29.35	31.4131	29.9119	30.0779	31.5389	30.4584	21.5167	25.2771	25	23.3583	25.4	25.5458		14	19.4042	20.2515	19.411	22.125	22.6479	22.077	22.0542	22.7903	22.1263	19.3583	20.4167	21.1	18.6	18.35	19.0875		14	23.3972	30.225	30.6917	0.537	0.6158	0.4376	21.5167	25.2771	25	23.3583	25.4	25.5458		14	19.6889
15	22.2042	26.0498	22.4002	30.0125	31.5749	30.4376	31.5322	30.7165	30.493	20.2333	22.4417	21.6083	20.2667	23.1875	23.15		15	17.7125	18.3898	17.7435	19.2667	19.7267	19.0857	19.025	19.6727	18.944	18.2458	17.7271	18.4	17.3458	16.1417	17.9167		15	23.5514	30.675	30.9139	1.2505	0.4664	0.3158	20.2333	22.4417	21.6083	20.2667	23.1875	23.15		15	17.9486
16	21.5292	22.8832	21.5834	25.5417	27.0907	26.0135	25.7481	26.8373	26.2354	19.3375	21.5342	20.96	19.65	22.075	21.8583		16	16.9125	17.7632	16.8325	19.3667	19.5558	18.9401	19.1292	19.6208	19.1749	17.0167	17.8583	18.5917	16.1667	15.6375	16.7167		16	21.9986	26.2153	26.2736	0.4426	0.4584	0.315	19.3375	21.5342	20.96	19.65	22.075	21.8583		16	17.1694
17	20.5	20.7371	20.3295	23.4458	24.7027	23.7099	24.4417	24.0646	23.3811	19.7333	20.6271	20.3	19.2417	20.8167	20.7375		17	16.2833	17.0185	16.344	18.0875	18.7585	18.0789	18.0625	18.4438	18.0145	16.8083	17.5938	19.0333	15.9542	15.45	15.8583		17	20.5222	23.9528	23.9625	0.1182	0.3826	0.3104	19.7333	20.6271	20.3	19.2417	20.8167	20.7375		17	16.5486
18	19.3708	19.699	19.3636	21.7542	22.579	21.867	21.6369	22.371	21.9213	20.2125	21.0208	20.5	19.7167	21.2958	21.8417		18	17.9875	18.9539	17.7543	20.5167	20.5388	19.8071	20.1375	20.7834	20.1957	17.375	18.7729	19.9375	16.8208	16.2625	18.1417		18	19.4778	22.0667	21.9764	0.1106	0.2582	0.2137	20.2125	21.0208	20.5	19.7167	21.2958	21.8417		18	18.2319
19	20.7208	20.8984	19.6098	21.5667	23.4332	22.4126	23.2177	22.8034	22.2664	21.775	23.65	23	20.6667	23.6375	24.2708		19	21.375	22.2521	21.1396	26.6667	26.5595	25.5196	26.2333	27.2137	26.1073	19.9667	24.3188	24.7	19.6875	20.5875	22.525		19	20.4097	22.4708	22.7625	0.4032	0.5396	0.2754	21.775	23.65	23	20.6667	23.6375	24.2708		19	21.5889
20	20.2958	20.9333	20.2958	22.5333	24.8317	24.2182	24.2923	24.8853	24.2682	22.7042	28.1208	28.9458	24.45	26.5042	26.8583		20	19.7292	20.2155	19.776	24.0958	24.3677	24.0572	23.8167	24.2292	23.8459	19.7125	23.6625	24.3	19.6333	22.4542	23.3917		20	20.5083	23.8611	24.4819	0.2125	0.6871	0.2018	22.7042	28.1208	28.9458	24.45	26.5042	26.8583		20	19.9069
21	21.35	23.7904	21.4179	27.6708	29.8558	27.3274	29.3018	29.2113	28.8451	23.625	29.2667	30.1208	26.3792	27.7292	28.3708		21	19.6375	20.6381	19.5285	23.9833	24.1055	22.5903	23.5417	24.0833	23.5209	19.1875	23.25	23.9	19.2125	21.5917	22.3		21	22.1861	28.2847	29.1194	0.8024	0.7918	0.1396	23.625	29.2667	30.1208	26.3792	27.7292	28.3708		21	19.9347
22	22.5083	26.0158	22.6049	29.875	32.3124	31.6292	31.6157	32.0459	31.8968	24.5375	29.7942	30.63	27.3583	28.525	29.0333		22	19.1792	19.9876	19.1707	23.2833	23.4498	22.5168	22.9917	23.2992	23.0175	19.0042	23.2521	23.9	19.1292	22.1208	22.4667		22	23.7097	31.2722	31.8528	1.1534	0.7259	0.1261	24.5375	29.7942	30.63	27.3583	28.525	29.0333		22	19.4458
23	21.6958	28.0526	22.1516	31.4583	33.5153	32.6221	33.0977	32.9329	32.7861	23.5667	27.5375	27.3667	26.3417	27.4875	27.7917		23	21.6833	22.8272	21.1102	27.1292	26.9113	24.8721	26.55	27.6023	26.6518	21.2333	24.7896	25	19.9667	22.4875	23.3208		23	23.9667	32.5319	32.9389	2.0472	0.5955	0.09	23.5667	27.5375	27.3667	26.3417	27.4875	27.7917		23	21.8736
24	21.0625	30.1759	21.8824	31.4667	33.3636	32.3824	32.5038	32.905	32.5619	21.8542	23.4	22.7917	22.225	24.0667	23.975		24	22.9125	24.0116	22.4341	29.5708	29.3597	27.3696	28.9625	29.9346	29.0113	21.83	26.1	26.2	20	23.4	23.3208		24	24.3736	32.4042	32.6569	2.9108	0.5477	0.1252	21.8542	23.4	22.7917	22.225	24.0667	23.975		24	23.1194
25	19.45	28.0082	20.271	27.6958	29.4099	28.0319	28.4031	28.3701	27.6477	21.4875	22.2313	21.8667	21.2875	22.5125	22.2208		25	22.3625	23.1591	22.1035	26.4875	26.4095	25.3655	25.9458	26.5825	26.0092	24.6833	24.4042	25	19.8667	22.3167	22.5583		25	22.5764	28.3792	28.1403	2.7262	0.5244	0.2465	21.4875	22.2313	21.8667	21.2875	22.5125	22.2208		25	22.5417
26	18.525	24.7566	19.1268	23.275	24.1463	23.3079	22.9319	23.4323	23.2232	24.2833	25.2125	26.0083	22.2667	23.8458	24.0792		26	21.5042	21.8196	21.3637	25.1	25.0412	23.9213	24.6167	25.1446	24.6219	24.1458	23.6708	24.5	19.2292	21.4958	21.5167		26	20.8028	23.5764	23.1958	1.9845	0.2851	0.1451	24.2833	25.2125	26.0083	22.2667	23.8458	24.0792		26	21.5625
27	19.0583	23.9096	19.4612	22.9083	23.438	22.7953	23.3385	23.1667	23.0198	24.1792	26.3375	26.4417	24.6	25.9417	26.275		27	21.6167	21.8441	21.3059	26.8375	26.6464	24.6079	26.0458	27.0031	26.0344	21.9417	23.4888	23.1375	19.6708	22.7542	22.975		27	20.8097	23.0472	23.175	1.5543	0.1981	0.0921	24.1792	26.3375	26.4417	24.6	25.9417	26.275		27	21.5889
28	20.8708	28.7128	21.4705	27.9875	29.8907	28.4426	29.3843	29.8496	29.5244	20.2	22.0021	21.275	21.5375	22.9042	22.8667		28	20.6417	21.0972	20.453	26.6667	26.5287	24.6631	25.6208	26.9681	25.7317	20.125	23.7763	23.4125	19.9083	25.1083	23.6875		28	23.6847	28.7736	29.5861	2.52	0.5738	0.1378	20.2	22.0021	21.275	21.5375	22.9042	22.8667		28	20.7306
29	25.2875	25.2176	23.4242	27.1417	28.4577	26.9798	27.9574	27.8731	27.2194	18.7917	19.8063	19.325	19.5583	20.3792	20.1833		29	21.9458	22.7518	21.2274	27.4958	27.3564	25.5144	26.6708	27.7376	26.6792	23.6167	23.9188	23.6375	20.1042	24.6	23.8667		29	24.6431	27.5264	27.6833	0.6098	0.468	0.2332	18.7917	19.8063	19.325	19.5583	20.3792	20.1833		29	21.975
30	23.75	24.3988	20.2803	21.5125	22.196	21.1374	21.0741	22.2736	21.1649	20.7375	21.9958	22.3708	20.0542	21.3	21.4667		30	22.3792	23.1545	21.8788	28.4042	28.2235	26.2473	27.6208	28.8958	27.721	23.3167	24.6167	24.3333	20.2625	25.8958	24.2333		30	22.8097	21.6153	21.5042	1.2785	0.3099	0.3856	20.7375	21.9958	22.3708	20.0542	21.3	21.4667		30	22.4708
31	23.3792	21.9465	19.3993	20.1208	20.9244	20.0965	20.978	20.4883	20.2338	20.05	21.9	21.6583	20.3292	22.0458	22.2		31	22.4667	23.1945	22.0887	27.8333	27.7372	26.2587	27.1458	28.1175	26.9784	22.8667	25.1438	24.7875	24.6125	25.8083	25.0792		31	21.575	20.3806	20.5667	1.1638	0.272	0.2184	20.05	21.9	21.6583	20.3292	22.0458	22.2		31	22.5833
32	24.1542	23.4897	20.052	23.5875	25.2658	23.8718	24.47	25.0849	24.6117	21.9583	23.5688	24.3167	20.5458	22.3208	22.5625		32	22.3542	22.7766	22.1943	24.8833	24.9022	23.9854	24.4833	24.8469	24.1947	22.9458	23.3604	22.7208	21.6583	24.3583	23.3375		32	22.5653	24.2417	24.7222	1.2712	0.5186	0.1859	21.9583	23.5688	24.3167	20.5458	22.3208	22.5625		32	22.4417
33	23.2458	22.2744	20.3256	22.0042	22.9447	21.7804	22.739	22.2737	21.8667	21.3	22.55	22.3	20	21.31	21.5		33	24.9667	25.7487	24.5138	29.7958	29.4748	26.4253	27.8083	30.354	28.0295	24.5458	25.6792	25.1583	22.9083	24.775	24.4583		33	21.9486	22.2431	22.2931	0.8586	0.3567	0.252	21.3	22.55	22.3	20	21.31	21.5		33	25.0764
34	25.5375	25.3678	20.7614	25.5542	27.5474	26.0067	26.5747	27.1828	26.7883	22.845	24.5525	24.825	22.2	23.055	23.695		34	25.7708	26.1294	25.1706	32.4375	32.1361	29.0348	29.9	33.0388	29.9862	26.5583	28.7	27.9	28.1708	28.5542	27.55		34	23.8889	26.3694	26.8486	1.5645	0.6033	0.1781	22.845	24.5525	24.825	22.2	23.055	23.695		34	25.6903
35	26.5833	26.5697	23.5762	28.0292	30.3683	28.5651	29.2056	29.5772	29.1632	24.39	26.555	27.35	24.4	24.8	25.89		35	23.6458	23.6815	23.4769	28.8083	28.6897	26.927	27.0042	29.2006	27.0701	25.2292	26.3188	25.6375	26.9625	28.5958	26.4792		35	25.5764	28.9875	29.3153	1.0001	0.7075	0.1315	24.39	26.555	27.35	24.4	24.8	25.89		35	23.6014
36	27.525	27.6047	25.1704	29.9708	32.393	28.7903	30.15	31.526	30.6199	25.6667	28.2375	29.1667	25.9417	26.725	27.4208		36	22.1167	22.156	22.1192	25.3375	25.2936	24.2648	24.2208	25.643	24.3318	23.7792	24.1146	23.0625	22.1542	25.0458	23.975		36	26.7667	30.3847	30.7653	0.7985	1.0604	0.4038	25.6667	28.2375	29.1667	25.9417	26.725	27.4208		36	22.1306
37	27.7458	27.4106	23.7853	28.7333	30.776	27.949	29.7089	29.2456	28.4247	25.1833	27.5958	28.1583	26.2083	26.6958	27.4917		37	22.9458	23.0936	22.7524	26.0458	25.8549	23.9993	24.6083	26.561	24.793	23.9292	23.3917	22.7833	22.1208	24.4917	23.2833		37	26.3139	29.1528	29.1264	1.268	0.8426	0.3755	25.1833	27.5958	28.1583	26.2083	26.6958	27.4917		37	22.9306
38	27.45	26.7008	20.0035	24.5875	24.955	24.0868	23.9855	24.1796	23.9267	23.2792	24.3771	23.9125	23.5917	24.8333	25.0458		38	23.1792	23.2649	23.0767	25.3125	25.2097	23.8196	24.1708	25.4526	24.26	24.5417	23.5667	22.9333	22.7917	25.6458	23.55		38	24.7181	24.5431	24.0306	2.3672	0.2516	0.0764	23.2792	24.3771	23.9125	23.5917	24.8333	25.0458		38	23.1736
39	26.4417	26.3651	22.96	25.3292	28.1039	25.6211	27.0115	26.8791	25.555	24.3458	24.6813	25.1292	22.9042	23.8667	23.9875		39	24.4958	24.6587	23.4206	29.0792	28.6765	25.0444	26.7083	29.5811	26.9189	24.3417	25.4833	24.7417	23.0625	25.4042	24.3625		39	25.2556	26.3514	26.4819	1.148	0.8803	0.465	24.3458	24.6813	25.1292	22.9042	23.8667	23.9875		39	24.1917
40	26.6375	26.5171	24.3078	25.5375	28.8685	26.1566	26.4369	28.0293	26.463	25.0458	25.8729	26.2792	24.125	25.1583	25.6667		40	26.075	26.1192	24.7933	31.5208	31.0612	26.7472	28.5417	31.7266	28.34	26.6	27.3854	26.7708	26.3875	27.5417	26.5958		40	25.8208	26.8542	26.9764	0.7573	1.0229	0.5265	25.0458	25.8729	26.2792	24.125	25.1583	25.6667		40	25.6625
41	26.05	25.5069	20.6474	23.3958	24.3929	23.5531	23.8542	23.7799	23.5241	22.8708	23.9188	23.6167	23.2542	24.1833	24.4042		41	25.7625	25.6812	24.7356	29.75	29.4189	26.1895	27.2917	29.8756	27.1453	28.6292	27.0271	26.4542	24.7875	26.7542	26.7167		41	24.0681	23.7806	23.7194	1.7175	0.3095	0.1	22.8708	23.9188	23.6167	23.2542	24.1833	24.4042		41	25.3931
42	25.375	24.9073	20.3968	22.7708	23.6751	22.5457	22.6609	23.1557	22.8667	22.6	22.5	22.2083	22.2792	22.6917	22.55		42	26.3792	26.3484	25.4351	30.5125	30.0967	26.1532	27.725	30.7142	27.6734	27.1125	27.1083	26.4167	25.0667	27.425	26.45		42	23.5597	22.9972	22.8944	1.5872	0.3451	0.1435	22.6	22.5	22.2083	22.2792	22.6917	22.55		42	26.0542
43	25.3875	25.1536	22.1048	23.3	25.3201	23.355	24.6104	24.4276	23.3455	23.4208	23.9313	24.8667	22.6167	22.7708	22.9333		43	26.1625	26.0586	25.1207	30.6208	30.1894	26.1856	27.6375	30.597	27.678	27.1958	27.5542	26.9083	25.1042	27.05	26.8542		43	24.2153	23.9917	24.1278	1.0574	0.6644	0.3947	23.4208	23.9313	24.8667	22.6167	22.7708	22.9333		43	25.7806
44	25.9458	25.7352	22.7189	24.0417	27.1146	24.352	24.7286	26.455	24.5163	23.9542	24.2771	24.7375	23.0167	23.525	24		44	24.2708	24.2101	23.6232	26.7083	26.531	24.7732	25.2125	26.3953	25.3215	26.5	25.5688	24.8917	24.1458	26.75	25.35		44	24.8	25.1694	25.2333	1.0423	0.9767	0.6139	23.9542	24.2771	24.7375	23.0167	23.525	24		44	24.0347
45	26.5792	26.3544	24.1373	25.7042	28.3679	25.478	27.0243	27.4342	25.0247	24.9583	25.5771	26.2	23.8792	24.6208	25.2917		45	22.6708	22.6618	22.5382	23.5083	23.5083	22.9209	23.1125	24.1283	22.8467	23.0917	22.8938	22.5417	22.8458	24.7875	23.2583		45	25.6903	26.5167	26.4944	0.7792	0.9279	0.7443	24.9583	25.5771	26.2	23.8792	24.6208	25.2917		45	22.6236
46	26.6083	26.3833	24.2166	26.1125	27.6878	25.2872	25.8979	27.7825	25.5989	25.1125	25.575	26.0125	24.2667	24.8792	25.625		46	21.2417	21.3416	21.2417	21.8125	21.9163	21.4963	21.525	22.3727	20.9731	21.6917	20.9583	20.6167	21.7792	21.9458	21.5958		46	25.7361	26.3625	26.4264	0.7625	0.7042	0.6835	25.1125	25.575	26.0125	24.2667	24.8792	25.625		46	21.275
47	26.7	26.707	25.6346	26.8833	28.2775	26.0473	27.7752	28.0296	25.887	26.1458	25.9646	26.6042	24.8083	25.0125	25.8458		47	21.3	21.5157	21.2925	22.125	22.0454	21.1129	21.5667	22.5746	21.3463	21.4625	20.7229	20.2083	21.2083	21.0708	20.7625		47	26.3472	27.0694	27.2306	0.3563	0.6505	0.6758	26.1458	25.9646	26.6042	24.8083	25.0125	25.8458		47	21.3694
48	25.5333	28.8426	25.7948	27.9	29.1701	27.1174	27.7707	29.6816	27.5601	27.45	26.8813	27.6625	25.775	25.7333	26.7542		48	23.1208	23.1409	22.9758	24.65	24.364	21.6903	23.1583	24.6012	23.128	22.375	21.9792	21.4125	22.1458	21.5708	21.6625		48	26.7236	28.0625	28.3375	1.0622	0.5981	0.6748	27.45	26.8813	27.6625	25.775	25.7333	26.7542		48	23.0792
49	24.9417	31.7016	25.5276	28.9917	30.4283	28.3844	30.1735	30.3644	28.2077	28.8083	27.9688	28.9458	26.9167	26.5542	27.6833		49	26.1792	26.1647	25.6768	29.2333	28.6745	23.6922	26.3792	27.828	26.1427	24.1458	24.9313	24.3	24.3083	23.9	24.1667		49	27.3903	29.2681	29.5819	2.1623	0.606	0.6893	28.8083	27.9688	28.9458	26.9167	26.5542	27.6833		49	26.0069
50	24.6042	33.487	25.4297	29.9583	31.1829	29.5881	29.5402	31.1937	29.6954	29.4583	28.7104	29.4333	27.6833	27.5208	28.0417		50	27.1458	27.129	26.5793	30.9417	30.3242	24.7466	27.7167	29.4447	27.8844	26.0458	26.4146	25.8333	25.5208	27.4542	25.6125		50	27.8403	30.2431	30.1431	2.8334	0.4819	0.5272	29.4583	28.7104	29.4333	27.6833	27.5208	28.0417		50	26.9514
51	24.6417	31.6467	25.3284	28.9	29.5599	28.5359	29.2769	28.7711	28.0605	28.2917	28.0125	28.2667	27.7292	27.475	27.6917		51	26.6375	26.5935	26.2024	28.9708	28.5813	24.931	26.775	27.2151	26.7891	27.1708	26.2417	25.7917	25.9833	27.2083	25.9375		51	27.2056	28.9986	28.7028	2.2294	0.2997	0.3528	28.2917	28.0125	28.2667	27.7292	27.475	27.6917		51	26.4778
52	25.3083	30.6788	25.8211	28.8083	29.3383	28.3616	28.1355	29.6496	28.344	28.1458	27.6271	27.9875	27.2042	26.9583	27.4125		52	24.7	24.6901	24.4807	25.9208	25.7076	23.7715	24.75	24.9615	24.4593	25.1708	24.6271	24.3958	25.1	26.8	24.7583		52	27.2694	28.8361	28.7097	1.7111	0.2823	0.4738	28.1458	27.6271	27.9875	27.2042	26.9583	27.4125		52	24.6236
53	24.2	29.7666	24.7543	27.375	27.3424	26.6744	27.3529	27.2868	26.6144	27.3958	26.3125	26.2167	26.9417	26.2208	26.2375		53	24.3542	24.3716	24.1658	25.2625	25.0698	23.1011	24.2792	25.6001	23.7875	24.1958	23.6438	23.3708	24.2792	25.1708	23.7417		53	26.2403	27.1306	27.0847	1.7704	0.2283	0.2359	27.3958	26.3125	26.2167	26.9417	26.2208	26.2375		53	24.2972
54	23.525	28.6067	24.035	26.35	26.3722	25.7278	25.9218	26.6165	26.0284	26.575	25.4479	25.3458	26.3333	25.3917	25.4458		54	25.175	25.1406	24.7927	25.9958	25.8396	23.8645	25.0667	26.6371	24.6879	25.6	24.3479	23.9	24.4375	24.6792	24.0458		54	25.3889	26.15	26.1889	1.6156	0.2112	0.216	26.575	25.4479	25.3458	26.3333	25.3917	25.4458		54	25.0361
55	23.1333	27.7402	23.5889	25.8	25.643	25.1488	25.7258	25.5138	25.1812	25.9708	24.9333	24.7667	25.8083	24.9375	24.9042		55	25.825	25.825	25.2874	27.2667	27.051	24.474	25.85	27.2597	25.4696	24.8333	24.5125	24.0375	24.7583	25.7292	24.2625		55	24.8208	25.5306	25.4736	1.4656	0.1962	0.1585	25.9708	24.9333	24.7667	25.8083	24.9375	24.9042		55	25.6458
56	24.6042	24.9733	24.6225	25.0125	24.6504	24.2121	24.18	24.5973	24.5102	25.0333	24.2333	23.9458	25.25	24.4208	24.2667		56	24.3458	24.2956	23.7626	25.425	25.3062	23.4522	24.4125	24.9752	23.5957	22.6292	23.0917	22.5292	24.0958	25.1417	23.3792		56	24.7333	24.625	24.4292	0.1201	0.2314	0.1271	25.0333	24.2333	23.9458	25.25	24.4208	24.2667		56	24.1347
57	25.1208	26.0391	24.9818	25.7208	26.0093	25.1116	26.17	26.0098	24.7908	25.4792	24.5125	24.4417	24.7083	24.3083	23.9708		57	22.4833	22.4664	22.2377	22.8083	22.723	21.9603	22.1667	23.1419	21.5915	20.9375	20.5479	20.1125	22.5458	23.6708	23.9333		57	25.3806	25.6139	25.6569	0.3317	0.2646	0.4355	25.4792	24.5125	24.4417	24.7083	24.3083	23.9708		57	22.3958
58	25.7417	25.6554	24.7447	25.1208	24.6166	24.0626	24.2062	24.7545	24.4062	25.0417	24.1125	23.8667	25.1042	24.2625	24.075		58	23.5375	23.5313	23.4771	24.4625	24.2315	22.0601	23.3375	25.0108	22.9266	21.7583	21.375	20.725	22.4833	22.8875	21.35		58	25.3806	24.6	24.4556	0.3189	0.3056	0.1602	25.0417	24.1125	23.8667	25.1042	24.2625	24.075		58	23.5153
59	23.4875	26.6953	23.8005	25.1792	25.3843	24.7534	25.6176	25.0428	24.6855	25.3042	24.1875	24.25	24.6958	23.9042	23.8375		59	25.1917	25.1975	24.9942	26.5458	26.2477	22.9438	24.8917	26.2634	24.5448	23.25	22.8417	22.1583	23.5583	25.4542	22.6208		59	24.6611	25.1056	25.1153	1.0211	0.1858	0.2715	25.3042	24.1875	24.25	24.6958	23.9042	23.8375		59	25.1278
60	23.0542	28.6857	23.6225	25.9292	26.5552	25.578	25.6529	26.9579	25.9184	25.9708	24.7563	24.8542	25.2625	24.3833	24.4833		60	24.6	24.6854	24.1897	25.4833	25.2599	22.8819	24.2583	25.3195	23.5931	22.9708	22.6813	22.0083	23.7	25.0792	22.8042		60	25.1208	26.0208	26.1764	1.79	0.2858	0.3982	25.9708	24.7563	24.8542	25.2625	24.3833	24.4833		60	24.4917
61	23	29.6743	23.6673	26.4	27.1015	26.0777	27.3048	27.04	25.9634	26.5333	25.4167	25.6958	25.7	24.8833	25.2917		61	25.1375	25.2645	24.5521	26.4833	26.2028	23.2888	24.8833	26.4028	24.393	23.1083	23.0625	22.4875	23.9542	24.0292	23.0125		61	25.4472	26.5264	26.7694	2.1223	0.3022	0.4102	26.5333	25.4167	25.6958	25.7	24.8833	25.2917		61	24.9847
62	22.8042	27.5689	23.9436	26.2125	26.8003	25.9871	25.9972	27.1578	26.4283	26.5583	25.6146	25.8708	25.9042	25.1167	25.5792		62	24.825	24.8824	24.1925	25.875	25.6526	23.2141	24.5417	25.509	23.8994	23.7208	23.1708	22.6708	23.6958	25.3917	23.3417		62	24.7722	26.3333	26.5278	1.4365	0.2424	0.3387	26.5583	25.6146	25.8708	25.9042	25.1167	25.5792		62	24.6333
63	23.6417	27.6559	23.0316	27.175	27.9753	26.9372	28.1534	27.8043	26.8464	27.5875	25.675	25.5625	26.3792	25.4417	25.7917		63	23.4917	23.4991	23.2261	23.7958	23.6528	22.3638	23.1792	23.8284	22.3092	22.3917	21.7292	21.4	22.8125	23.1125	22.2083		63	24.7764	27.3625	27.6014	1.4505	0.314	0.3907	27.5875	25.675	25.5625	26.3792	25.4417	25.7917		63	23.4056
64	23.6792	28.8222	25.2028	27.8417	28.7021	27.6188	27.8388	29.2664	28.1156	28.4478	26.7739	27.0783	27.2565	26.1087	26.4826		64	24.9333	25.0975	24.5567	26.4208	26.1335	23.2041	24.8917	27.5395	24.2062	23.0417	23.0563	22.6417	23.3333	24.725	22.8		64	25.9014	28.0542	28.4069	1.5252	0.3303	0.4371	28.4478	26.7739	27.0783	27.2565	26.1087	26.4826		64	24.8625
65	24.7292	28.7706	26.171	28.4542	29.0959	28.1249	29.5021	29.1874	28.0814	28.9792	27.0375	27.175	27.7375	26.5708	27.0583		65	25.5	25.4567	24.7975	26.4042	26.2139	23.8651	25.1458	26.3198	24.4218	23.5417	23.9813	23.3875	24.55	25.8542	23.8375		65	26.5569	28.5583	28.9236	1.1825	0.2851	0.4308	28.9792	27.0375	27.175	27.7375	26.5708	27.0583		65	25.2514
66	25.3854	30.4814	24.6018	28.1625	29.0852	27.9982	28.2853	29.6853	28.6169	29.4542	29.2917	27.5667	28.1458	26.7167	27.425		66	25.75	25.7042	25.0626	27.1875	26.9211	23.904	25.5333	27.2694	24.7721	23.5458	23.8854	23.525	24.5458	24.9375	23.7708		66	26.8229	28.4153	28.8625	1.8432	0.3383	0.4224	29.4542	29.2917	27.5667	28.1458	26.7167	27.425		66	25.5056
67	27.4875	27.5885	27.3865	26.6417	27.0208	26.4375	27.0513	26.9864	26.3206	29.6333	29.3604	29.3958	27.4667	26.1458	26.5417		67	25.525	25.525	24.7249	27.1458	26.8891	23.7568	25.3083	26.971	24.3874	23.8292	24.0625	24.0875	24.925	25.8875	24.2875		67	27.4875	26.7	26.7861	0.0583	0.1709	0.2335	29.6333	29.3604	29.3958	27.4667	26.1458	26.5417		67	25.2583
68	27.5688	27.5941	27.5435	26.8875	27.7276	26.789	27.0521	28.296	27.4645	27.9542	26.2896	26.6292	26.9458	25.7	26.1208		68	25.8083	25.8868	24.8091	27.8792	27.6518	23.9816	25.7208	28.4731	24.8434	23.8583	24.2125	23.9375	24.5375	25.9042	24.1208		68	27.5688	27.1347	27.6042	0.0146	0.2978	0.3658	27.9542	26.2896	26.6292	26.9458	25.7	26.1208		68	25.5014
69	28.3479	28.5968	28.099	27.5375	28.307	27.2387	28.8121	28.4949	27.4346	28.2542	26.8271	27.2833	27.3333	26.0792	26.7708		69	26.5333	26.7302	25.5741	28.9208	28.7073	24.8176	26.5667	29.5275	25.3351	24.625	25.3375	25.0833	25.1875	26.7875	25.0542		69	28.3479	27.6944	28.2472	0.1437	0.3182	0.4165	28.2542	26.8271	27.2833	27.3333	26.0792	26.7708		69	26.2792
70	28.2042	28.464	27.9444	27.55	28.0245	27.2048	27.4522	28.6352	27.9501	29.0083	28.9813	27.2458	27.5583	26.4667	27.0792		70	27.1375	27.2776	26.2558	29.5917	29.3973	25.5567	27.2917	30.0489	26.4888	25.2875	26.0521	25.85	25.8083	27.1875	25.6958		70	28.2042	27.5931	28.0125	0.15	0.2376	0.3429	29.0083	28.9813	27.2458	27.5583	26.4667	27.0792		70	26.8903
71	27.9208	28.0434	27.7982	27.3917	28.1028	27.2431	28.5316	27.9855	27.3995	29.1458	28.7375	27.0583	27.25	26.1417	26.6167		71	27.1708	27.1587	26.2705	29.7292	29.5411	25.8172	27.6167	30.2805	26.6903	25.175	26.3333	26.1	26.0458	26.8	25.9417		71	27.9208	27.5792	27.9722	0.0708	0.2653	0.3269	29.1458	28.7375	27.0583	27.25	26.1417	26.6167		71	26.8667
72	27.8396	27.9948	27.6844	27.5	27.9532	27.1551	27.3665	28.5194	27.8891	27.7542	26.8896	27.2375	27.375	26.3208	26.8833		72	26.1792	26.1876	25.2957	27.9208	27.8691	25.3976	26.4083	27.4497	25.4001	24.55	25.5375	24.95	25.6458	24.8583	25.275		72	27.8396	27.5361	27.925	0.0896	0.2311	0.3333	27.7542	26.8896	27.2375	27.375	26.3208	26.8833		72	25.8875
73	28.2333	28.3126	28.154	28.2167	28.7571	27.7471	29.2499	28.886	27.8933	28.0792	27.4	27.8458	27.4917	26.6708	27.2792		73	24.7833	24.7847	24.2278	25.725	25.6279	24.143	24.9167	25.3818	23.6515	23.3333	23.8083	23.1917	24.5167	25.5958	23.925		73	28.2333	28.2403	28.6764	0.0458	0.2918	0.4054	28.0792	27.4	27.8458	27.4917	26.6708	27.2792		73	24.5986
74	28.3042	28.3619	28.2465	27.8667	28.6369	27.2048	27.798	29.1908	28.1071	28.8458	29.0104	29.9667	27.8208	26.8167	27.4042		74	23.5667	23.5304	23.1071	23.8958	23.7695	22.6097	23.3708	24.4011	22.174	22.1083	21.9333	21.4292	23.3083	23.1875	22.55		74	28.3042	27.9028	28.3653	0.0333	0.4138	0.4223	28.8458	29.0104	29.9667	27.8208	26.8167	27.4042		74	23.4014
75	28.0771	28.2178	27.9365	27.6208	28.0534	27.0007	28.4438	27.7781	27.4364	28.3208	28.9417	27.1542	27.8875	26.5042	26.6833		75	24.6125	24.8485	24.2223	25.35	25.3773	23.781	24.8375	27.5782	24.0969	22.625	22.9417	22.6875	23.4958	23.0208	22.9125		75	28.0771	27.5583	27.8861	0.0812	0.3055	0.2958	28.3208	28.9417	27.1542	27.8875	26.5042	26.6833		75	24.5611
76	27.7937	28.3315	27.2562	27.3708	27.7988	26.8387	27.1433	28.2993	27.649	28.1917	27.2146	27.9333	27.775	26.2875	26.6375		76	25.4375	25.4153	24.6554	25.9292	26.0266	24.4818	25.3167	27.4692	24.36	23.5583	24.0458	23.7667	24.3792	24.8458	23.8292		76	27.7938	27.3361	27.6972	0.3104	0.2777	0.3346	28.1917	27.2146	27.9333	27.775	26.2875	26.6375		76	25.1694
77	27.7958	28.1566	27.435	27.2542	27.8757	26.8742	28.4481	27.9494	27.2734	29.3417	28.2646	28.175	27.5333	26.0792	26.5		77	26.4208	26.3906	25.6886	27.1583	27.4446	25.5471	26.4667	29.2057	25.5485	24.3208	24.9833	24.7708	25.0958	23.9792	24.6708		77	27.7958	27.3347	27.8903	0.2083	0.2919	0.3404	29.3417	28.2646	28.175	27.5333	26.0792	26.5		77	26.1667
78	27.7625	27.7842	27.7408	27.1875	27.5777	26.7391	26.882	27.8005	27.6093	28.0625	27.6896	27.8458	27.7625	26.3125	26.4958		78	26.575	26.6222	25.7112	28.0625	28.2479	25.5062	26.7292	29.078	25.1011	24.5958	25.7583	25.825	25.5333	24.2292	25.5583		78	27.7625	27.1681	27.4306	0.0125	0.2423	0.2798	28.0625	27.6896	27.8458	27.7625	26.3125	26.4958		78	26.3028
79	27.2417	27.6314	26.852	26.6917	26.8611	26.2764	27.0864	26.9912	26.3848	26.7792	26.1021	24.0875	27.425	25.9167	26.1167		79	26.2542	26.4968	25.2574	28.2042	28.0183	24.1401	26.2542	29.8166	25.0459	24.5833	25.4208	25.7958	25.6875	23.9292	25.7292		79	27.2417	26.6097	26.8208	0.225	0.1737	0.2197	26.7792	26.1021	24.0875	27.425	25.9167	26.1167		79	26.0028
80	26.5542	26.8717	26.2367	26.1292	26.2574	25.7467	25.9479	26.552	26.146	25.7042	26.2333	26.8792	26.9125	25.4208	25.6167		80	26.7792	26.8689	25.6644	28.4833	28.3577	25.1466	26.8042	28.034	25.9284	24.7917	25.4646	25.2958	25.6875	24.2292	25.3542		80	26.5542	26.0444	26.2153	0.1833	0.1534	0.1778	25.7042	26.2333	26.8792	26.9125	25.4208	25.6167		80	26.4375
81	25.9312	26.1731	25.6895	25.5292	25.5987	25.1304	25.7777	25.572	25.2253	24.0667	24.8313	24.4667	26.3792	25.0542	25.15		81	25.8792	25.9422	25.0995	26.9708	26.8319	24.9181	25.9542	27.5008	24.8492	24.1875	24.7083	24.2917	25.1958	23.9792	24.8625		81	25.9313	25.4194	25.525	0.1396	0.1459	0.1612	24.0667	24.8313	24.4667	26.3792	25.0542	25.15		81	25.6403
82	25.2063	25.3542	25.0584	24.9	24.9802	24.5573	24.6612	25.2105	24.8742	27.9292	26.5708	26.4042	25.7	24.6	24.5833		82	26.4417	26.6272	25.952	27.8083	27.6701	25.3674	26.6375	29.5842	25.8367	24.4208	24.9396	24.4542	25.2792	24.1792	25.05		82	25.2063	24.8125	24.9153	0.0854	0.1297	0.1599	27.9292	26.5708	26.4042	25.7	24.6	24.5833		82	26.3403
83	26.0458	26.1684	25.9232	25.6792	26.04	25.4351	26.155	25.9927	25.5481	27.1292	25.9583	27.9542	25.7458	24.7292	24.7625		83	27.7542	28.1067	27.0934	29.6333	29.602	26.5854	28.025	30.4997	26.6129	25.4042	26.3333	26.3292	26.3542	24.5792	26.1167		83	26.0458	25.7181	25.8986	0.0708	0.1757	0.1814	27.1292	25.9583	27.9542	25.7458	24.7292	24.7625		83	27.6514
84	26.8542	27.215	26.4934	26.4417	26.8183	26.1858	26.3576	26.9436	26.5865	25.7125	24.425	24.3667	26.3958	25.225	25.325		84	28.1333	28.4876	27.4666	30.1542	30.2159	26.9881	28.4375	30.9786	27.613	25.6917	26.9813	26.8125	26.6958	24.9792	26.8208		84	26.8542	26.4819	26.6292	0.2083	0.1837	0.1705	25.7125	24.425	24.3667	26.3958	25.225	25.325		84	28.0292
85	27.0063	27.2914	26.7212	26.375	26.6302	26.103	26.7946	26.5789	26.2222	23.7917	23.525	23.3125	26.85	25.5083	25.6542		85	27.7333	28.0816	27.1183	29.5292	29.5633	26.8074	27.9333	28.4822	26.1844								85	27.0063	26.3694	26.5319	0.1646	0.1522	0.1669								85	27.6444
86	27.4125	27.6723	27.1527	26.9042	27.398	26.5604	26.8428	27.59	26.9254								86	26.2458	26.4849	25.4985	27.5542	27.4283	25.1634	26.1583	28.098	24.5104								86	27.4125	26.9542	27.1194	0.15	0.2431	0.2365								86	26.0764
87	27.85	28.1531	27.5469	27.3125	27.8259	26.8492	27.7161	27.6919	26.9252								87	25.9167	26.0659	24.8465	27.4667	27.4449	24.9676	26.25	28.6506	24.687								87	27.85	27.3292	27.4444	0.175	0.2821	0.2597								87	25.6097
88	28.5542	28.9872	28.1212	27.8125	28.3239	27.3386	27.5666	28.7712	28.0498								88	25.75	25.9335	25.0664	27.8875	27.9961	25.0873	26.5167	29.3852	25.0523								88	28.5542	27.825	28.1292	0.25	0.2845	0.35								88	25.5833
89	28.7437	29.2887	28.1989	28.1375	28.9074	27.6052	29.1408	28.8592	27.7082								89	26.2167	26.1716	25.6661	28.3042	28.4641	25.4318	26.8875	29.7455	25.6879								89	28.7438	28.2167	28.5694	0.3146	0.378	0.4382								89	26.0181
90	28.7604	29.1827	28.3381	28.35	28.9401	27.714	27.9763	29.3417	28.3237								90	26.6458	26.5649	25.8267	28.4167	28.6065	25.7562	27.1208	29.8141	25.6275								90	28.7604	28.3347	28.5472	0.2438	0.354	0.4097								90	26.3458
91	28.1583	28.6635	27.653	27.7042	28.3813	27.1979	28.5912	28.2142	27.2864								91	26.9625	26.9401	26.4473	28.575	28.8554	26.0653	27.5583	30.8826	26.7089								91	28.1583	27.7611	28.0306	0.2917	0.3428	0.3877								91	26.7833
92	27.6333	27.9941	27.2725	27.0083	27.8074	26.5091	27.0194	28.4843	27.2087								92	28	28.0058	27.3276	29.4292	29.7689	26.8644	28.375	30.7366	27.2635								92	27.6333	27.1083	27.5708	0.2083	0.3781	0.46								92	27.7778
93	27.7937	28.2161	27.3716	27.1875	28.0126	26.5916	28.3844	28.2401	26.859								93	27.3708	27.4487	26.4888	28.6917	28.9291	26.7542	27.7958	29.6773	26.2728								93	27.7938	27.2639	27.8278	0.2438	0.412	0.4862								93	27.1028
94	26.9521	27.6629	26.2413	26.3833	26.7378	25.6247	25.857	26.9999	26.2972								94	27.1583	27.2046	26.4247	28.5167	28.6756	26.5494	27.125	29.4868	26.1549								94	26.9521	26.2486	26.3847	0.4104	0.3283	0.3328								94	26.9292
95	25.2333	25.5797	24.8869	24.55	24.828	24.1136	25.0077	24.9277	24.3521								95	26.8458	27.0925	25.7533	28.5125	28.6898	26.456	27.1458	29.9464	25.712								95	25.2333	24.4972	24.7625	0.2	0.2079	0.2065								95	26.5639
96	25.3042	25.463	25.1454	24.8875	25.1141	24.5151	24.8275	25.4576	24.9649								96	26.9708	27.4348	25.9944	28.8167	29.0248	26.6418	27.6125	30.553	26.622								96	25.3042	24.8389	25.0833	0.0917	0.1746	0.1913								96	26.8
97	25.5125	25.5558	25.4692	25.1875	25.5214	24.7036	25.9208	25.3368	24.98								97	27.2625	28.0007	26.62	29.375	29.5653	27.0055	28.1875	30.8056	26.7901								97	25.5125	25.1375	25.4125	0.025	0.2374	0.2742								97	27.2944
98	26.1687	26.2518	26.0859	25.9708	26.5984	25.414	25.8298	27.0571	26.1839								98	27.7667	27.7985	27.1349	29.4875	29.6573	27.1511	28.4167	30.7866	27.0509								98	26.1688	25.9944	26.3569	0.0479	0.3421	0.3647								98	27.5667
99	27.4354	27.605	27.2658	26.9792	27.5565	26.3476	27.999	27.6286	26.7224								99	27.2833	27.5118	26.3591	29.0208	29.1322	27.0676	27.9917	28.9683	25.2691								99	27.4354	26.9611	27.45	0.0979	0.3491	0.3792								99	27.0514
100	27.7667	28.1781	27.3554	27.5083	27.9914	26.7878	27.3842	28.7129	27.7321								100	24.425	24.6681	23.5237	26.2708	26.3094	25.2365	25.3625	25.7315	22.2185								100	27.7667	27.4292	27.9431	0.2375	0.3497	0.3978								100	24.2056
101	27.525	27.8208	27.2292	27.175	27.7799	26.4369	28.1633	28.0117	26.6583								101	22.7042	22.7531	22.1136	23.9125	23.8373	23.1669	23.3125	23.8463	21.9162								101	27.525	27.1306	27.6111	0.1708	0.3883	0.4784								101	22.5236
102	26.5333	26.8147	26.2518	26.1875	26.7334	25.6707	26.0449	27.3476	26.3367								102	21.9708	22.0536	21.0588	22.65	22.6229	22.0813	22.2583	22.6008	20.7491								102	26.5333	26.1972	26.5764	0.1625	0.3068	0.3947								102	21.6944
103	26.3917	26.5866	26.1969	25.9292	26.4574	25.576	26.656	26.1732	25.5708								103	21.4417	21.5232	20.9102	22.0042	21.991	21.3716	21.6708	22.0111	20.9554								103	26.3917	25.9875	26.1333	0.1125	0.2561	0.3139								103	21.2917
104	26.3229	26.6513	25.9945	25.7208	26.0744	25.3255	25.6138	26.3667	25.6529								104	21.4458	21.4748	20.9377	21.7	21.6725	21.0567	21.2417	21.6526	20.8725								104	26.3229	25.7069	25.8778	0.1896	0.2163	0.2447								104	21.2861
105	25.3813	25.6808	25.0819	25.0083	25.2341	24.5034	25.3597	25.3599	24.6137								105	21.2083	21.1917	20.7416	21.4667	21.442	20.6206	21.025	21.9171	20.3747								105	25.3813	24.9153	25.1111	0.1729	0.216	0.2487								105	21.0472
106	25.3083	25.5464	25.0701	25.0917	25.5025	24.4976	24.7967	25.96	25.1517								106	21.8875	21.9753	21.4289	22.3917	22.2876	20.9331	21.9042	25.0085	21.5623								106	25.3083	25.0306	25.3028	0.1375	0.2917	0.3442								106	21.7639
107	25.7271	25.9833	25.4709	25.6833	26.0557	24.8734	26.309	26.0758	24.9946								107	23.4958	23.54	22.6809	23.95	23.9949	22.001	23.375	25.6678	22.6239								107	25.7271	25.5375	25.7931	0.1479	0.349	0.4049								107	23.2389
108	26.3375	26.5467	26.1283	26.675	26.8989	25.576	25.9823	27.3541	26.2012								108	23.8167	23.9117	22.8635	24.15	24.3104	22.7563	23.8208	25.3589	23.2703								108	26.3375	26.3833	26.5125	0.1208	0.4088	0.4255								108	23.5306
109	26.5083	26.6815	26.3351	27.2542	27.3397	25.906	27.3374	27.1651	25.9017								109	24.0917	24.1612	23.418	24.3458	24.3888	23.1946	23.9875	25.7155	23.4136								109	26.5083	26.8333	26.8014	0.1	0.4643	0.4526								109	23.8903
110	26.3625	26.3985	26.3265	27.2042	27.3632	25.8452	26.117	27.6194	26.2136								110	24.3083	24.4119	23.7714	24.5917	24.7518	23.565	24.4208	25.2903	23.2471								110	26.3625	26.8042	26.65	0.0208	0.4817	0.4855								110	24.1639
111	25.6271	25.6813	25.5729	26.0417	26.2558	25.0692	26.1729	25.9368	24.8694								111	23.8292	23.8828	23.1714	23.9292	24.0036	23.2255	23.8083	24.723	22.6728								111	25.6271	25.7889	25.6597	0.0313	0.3651	0.401								111	23.6278
112	25.0708	25.1357	25.0058	25.3792	25.7441	24.5767	24.5613	25.7935	24.8328								112	23.6417	23.9611	22.8724	23.6708	23.8876	23.0373	23.725	25.3775	22.6641								112	25.0708	25.2333	25.0625	0.0375	0.3448	0.3738								112	23.4917
113	24.4167	24.5466	24.2868	25.1292	25.4008	23.9451	25.1189	25.1801	23.5802								113	23.4625	23.6163	22.4171	23.4792	24.136	23.0639	23.8583	25.5394	22.7189								113	24.4167	24.825	24.6264	0.075	0.4469	0.5234								113	23.1653
114	24.4354	24.504	24.3668	25.1833	25.5014	23.9736	24.3611	25.9284	24.2854								114	23.5417	23.8057	22.6858	23.8083	24.2404	23.2303	23.975	25.3936	23.1231								114	24.4354	24.8861	24.8583	0.0396	0.4654	0.5355								114	23.3444
115	25.0854	25.089	25.0818	25.75	26.1379	24.6538	26.0836	26.0705	24.5624								115	23.6208	23.8076	22.8298	23.9375	24.1281	23.3302	23.8833	24.1648	21.8519								115	25.0854	25.5139	25.5722	0.0020833	0.4444	0.5049								115	23.4194
116	24.2771	24.2879	24.2663	24.55	24.9168	23.9081	23.9501	25.2179	24.1487								116	22.6333	22.6755	22.0787	22.5708	22.5493	22.3006	22.3167	22.7118	21.4548								116	24.2771	24.4583	24.4389	0.00625	0.2948	0.3937								116	22.4625
117	23.5875	23.6741	23.5009	23.7833	24.0757	23.3409	24.2137	23.8271	23.1759								117	22.4042	22.7587	21.9538	22.7167	22.6698	21.7344	22.4625	24.5681	22.0318								117	23.5875	23.7333	23.7389	0.05	0.2136	0.3028								117	22.3722
118	22.9937	22.9974	22.9902	23.2125	23.449	22.7969	22.6435	23.5255	23.1478								118	23.2042	23.3154	22.5887	23.4625	23.5554	22.0946	23.2167	24.0854	21.2105								118	22.9938	23.1528	23.1056	0.0020833	0.1906	0.2555								118	23.0361
119	23.9979	24.0305	23.9653	24.2083	24.626	23.6991	24.6515	24.2725	23.5803								119	22.1708	22.1339	21.3952	22.1208	22.2633	21.5825	22.0208	22.158	20.5255								119	23.9979	24.1778	24.1681	0.0188	0.268	0.3136								119	21.9
120	24.825	24.8683	24.7817	24.9333	25.3758	24.3909	24.3789	25.5233	24.727								120	21.4	21.3787	21.0214	21.4458	21.3899	20.8102	21.1375	21.5685	20.9231								120	24.825	24.9	24.8764	0.025	0.2848	0.3387								120	21.2667
121	25.5979	25.6736	25.5222	25.6958	26.1653	25.1972	26.156	25.7041	25.0692								121	21.4625	21.5339	21.2495	21.6417	21.5774	21.0058	21.3667	21.951	21.1697								121	25.5979	25.6861	25.6431	0.0437	0.2795	0.3152								121	21.4153
122	24.0604	24.0712	24.0496	23.9958	24.3424	23.6786	23.4941	24.453	23.9737								122	21.8458	22.0969	21.5988	22.0875	22.0082	21.2836	21.7	23.1358	21.7474								122	24.0604	24.0056	23.9736	0.00625	0.1917	0.2768								122	21.8472
123	22.9292	22.9364	22.922	22.9	23.5131	22.5245	23.4869	23.3662	22.226								123	22.6167	22.8982	22.3353	22.8792	22.79	21.9475	22.4875	22.753	21.8761								123	22.9292	22.9792	23.0264	0.0041667	0.2881	0.4017								123	22.6167
124	22.8958	22.9607	22.8308	23.3042	23.8483	22.5768	22.7251	24.1988	22.6428								124	22.4667	22.4539	22.2752	22.825	22.6981	21.5437	22.1792	22.2533	20.7134								124	22.8958	23.2431	23.1889	0.0375	0.3683	0.5055								124	22.3986
125	22.2208	22.329	22.1125	22.9458	23.2153	22.0138	22.9585	22.9755	21.591								125	21.6542	21.6901	21.3391	21.9875	21.882	20.5804	21.2792	21.2778	20.4598								125	22.2208	22.725	22.5083	0.0625	0.364	0.4587								125	21.5611
126	21.5854	21.6323	21.5385	22.0792	22.3646	21.3687	21.3545	22.5726	21.4438								126	21.3	21.4261	21.128	21.5542	21.4659	20.6717	21.1292	22.1938	20.8437								126	21.5854	21.9375	21.7903	0.0271	0.2961	0.392								126	21.2847
127	20.8208	20.958	20.6836	21.8708	21.9724	20.7276	21.6807	21.7426	20.3435								127	21.8375	21.8634	21.3658	22.0708	21.9631	20.7243	21.4833	22.2959	20.1958								127	20.8208	21.5236	21.2556	0.0792	0.3991	0.4564								127	21.6889
128	20.2563	20.296	20.2167	20.6458	20.8574	20.0343	19.9049	20.9568	20.0717								128	21.2667	21.4688	20.2771	21.2583	21.5267	20.6524	21.1542	23.2427	20.9824								128	20.2563	20.5125	20.3111	0.0229	0.2468	0.3264								128	21.0042
129	19.8188	19.8297	19.808	20.0833	20.3975	19.4816	20.1903	20.1183	19.0746								129	22.0375	22.3667	21.3582	22.4167	22.7356	21.6934	22.1542	24.3851	21.9484								129	19.8188	19.9875	19.7944	0.00625	0.2687	0.3605								129	21.9208
130	20.3687	20.3724	20.3652	21.075	21.3098	20.161	20.1771	21.4392	20.1504								130	22.7208	23.1281	22.3054	23.5167	23.8976	22.7315	23.1333	24.842	22.6372								130	20.3688	20.8486	20.5889	0.0020833	0.3504	0.4252								130	22.7181
131	19.6896	19.7222	19.657	20.1292	20.3408	19.4676	20.1818	20.0731	19.1034								131	23.1167	23.5339	22.8576	23.9708	24.2299	23.3202	23.5125	24.95	23.3584								131	19.6896	19.9792	19.7861	0.0188	0.263	0.3428								131	23.1694
132	19.0542	19.0975	19.0109	19.1458	19.4387	18.803	18.6472	19.5804	18.8557								132	23.825	24.3397	23.6271	24.775	25.0106	23.9394	24.2625	25.2957	23.2461								132	19.0542	19.1292	19.0278	0.025	0.1837	0.2828								132	23.9306
133	18.7917	18.9289	18.6545	19.0208	19.251	18.6199	19.261	19.0292	18.3597								133	23.5792	23.9657	23.3343	24.3042	24.4764	23.8569	23.9	24.1592	22.1783								133	18.7917	18.9639	18.8833	0.0792	0.1844	0.2702								133	23.6264
134	21.0188	21.3183	20.7194	21.6958	21.8031	21.0137	19.6816	20.7018	19.8665								134	22.725	23.012	22.5838	23.125	23.1453	23.0465	22.8667	22.9975	22.015								134	21.0188	21.5042	20.0833	0.1729	0.2472	0.3138								134	22.7736
135	20.8771	20.9817	20.7725	21.2625	21.4686	21.0606	20.4421	20.4417	19.8413								135	22.3875	22.7014	22.3154	22.625	22.6071	22.447	22.4583	22.7759	21.07								135	20.8771	21.2639	20.2417	0.0604	0.1178	0.2002								135	22.4681
																	136	21.4583	21.6802	21.1157	21.6875	21.7781	21.6635	21.5333	21.4669	18.2954																						136	21.4181
																	137	19.6417	19.7751	19.1456	19.6208	19.971	19.5583	19.6208	19.6976	18.3607																						137	19.5208
																	138	19.1	19.1992	18.7842	19.0167	19.2959	18.8876	19.0458	19.6136	18.9574																						138	19.0278
																	139	19.2625	19.4052	19.1447	19.2792	19.4755	19.1204	19.2625	19.3495	18.5296																						139	19.2708
																	140	18.9833	19.1555	18.7237	19.05	19.1816	18.8767	19.0167	19.2604	18.4145																						140	18.9542
																	141	18.7333	18.9043	18.5125	18.7958	18.979	18.6459	18.8083	18.8422	17.7661																						141	18.7167
																	142	18.3417	18.4909	18.0758	18.3292	18.5101	18.0566	18.1625	20.6644	18.0564																						142	18.3028
																	143	19.9458	20.3961	19.9914	21.2292	21.098	18.5437	19.2125	24.8144	19.7648																						143	20.1111
[truncated: 11 more columns]

## Sheet: Fig 3
DAT	Root dry weight (kg m-2)-field										DAT	Root dry weight (kg m-2)-column
	TPRPS			GCRPSsat			GCRPS80%					TPRPS			GCRPSsat			GCRPSfwc			GCRPS80%
	replicate-1	replicate-2	replicate-3	replicate-1	replicate-2	replicate-3	replicate-1	replicate-2	replicate-3			replicate-1	replicate-2	replicate-3	replicate-1	replicate-2	replicate-3	replicate-1	replicate-2	replicate-3	replicate-1	replicate-2	replicate-3
34	0.0178863	0.0137712	0.0172425	0.0295189	0.0286882	0.0272929	0.0248517	0.0406422	0.0209061		39	0.00955778	0.00850524	0.0103727	0.0150242	0.0144074	0.0126362	0.0133096	0.0122005	0.0110291	0.0133096	0.0122005	0.0110291
51	0.223059	0.216398	0.197443	0.220685	0.227227	0.217188	0.165161	0.198922	0.142917		59	0.0425545	0.0463459	0.052797	0.0774696	0.0589651	0.0542683	0.0556264	0.0640581	0.0649069	0.0420452	0.0427808	0.0510428
78	0.327914	0.337593	0.357193	0.341715	0.34634	0.337945	0.289488	0.262252	0.231561		79	0.268738	0.228278	0.237785	0.267663	0.258892	0.2435	0.246669	0.239709	0.261269	0.211641	0.17848	0.225505
99	0.343199	0.348377	0.400124	0.394289	0.386897	0.329414	0.278038	0.288663	0.207899		99	0.331835	0.321705	0.301107	0.359336	0.371107	0.312934	0.276604	0.26738	0.297202	0.217469	0.222336	0.242085
143	0.367325	0.398588	0.339587	0.417723	0.434978	0.324499	0.194188	0.326913	0.151799
											DAT	Root length (km m-2)-column
DAT	Root length (km m-2)-field											TPRPS			GCRPSsat			GCRPSfwc			GCRPS80%
	TPRPS			GCRPSsat			GCRPS80%					replicate-1	replicate-2	replicate-3	replicate-1	replicate-2	replicate-3	replicate-1	replicate-2	replicate-3	replicate-1	replicate-2	replicate-3
	replicate-1	replicate-2	replicate-3	replicate-1	replicate-2	replicate-3	replicate-1	replicate-2	replicate-3		39	5.76624	5.05234	6.46365	10.1669	9.18284	9.13969	8.2484	8.5888	8.92007	8.2484	8.5888	8.92007
34	23.6571	25.5473	25.0158	54.8129	50.2599	42.7699	35.2712	54.3122	22.1805		59	24.4355	33.0904	34.821	53.3097	48.8426	48.8426	44.9628	48.7328	45.7573	20.4006	21.8299	30.8158
51	201.578	225.118	225.346	268.527	242.162	267.377	153.053	205.345	101.669		79	217.826	182.316	157.974	177.171	200.651	183.675	163.268	164.76	182.774	113.403	108.661	116.802
78	343.51	411.03	307.837	431.945	356.785	296.254	262.369	213.434	113.568		99	260.38	211.877	192.677	284.284	221.416	205.014	137.218	145.294	156.052	93.6294	104.286	115.695
99	383.31	383.486	318.039	353.748	375.364	352.758	167.626	176.648	127.55
143	324.281	251.568	234.898	422.78	276.429	224.009	121.4	164.63	134.718		DAT	Root diameter (mm)-column
												TPRPS			GCRPSsat			GCRPSfwc			GCRPS80%
DAT	Root diameter (mm)-field											replicate-1	replicate-2	replicate-3	replicate-1	replicate-2	replicate-3	replicate-1	replicate-2	replicate-3	replicate-1	replicate-2	replicate-3
	TPRPS			GCRPSsat			GCRPS80%				39	0.127059	0.13413	0.162411	0.127059	0.13413	0.162411	0.138061	0.15046	0.177678	0.121015	0.149069	0.119915
	replicate-1	replicate-2	replicate-3	replicate-1	replicate-2	replicate-3	replicate-1	replicate-2	replicate-3		59	0.155422	0.212996	0.127782	0.148706	0.167512	0.158982	0.161888	0.182906	0.162507	0.195779	0.242061	0.26596
34	0.131824	0.109267	0.11981	0.111629	0.108414	0.119257	0.122948	0.105776	0.111476		79	0.151567	0.211368	0.162364	0.149723	0.191087	0.14219	0.199751	0.168222	0.201427	0.247924	0.248543	0.239433
51	0.122033	0.131676	0.12219	0.147125	0.115583	0.124892	0.16039	0.1506	0.18431		99	0.18178	0.157349	0.226671	0.159772	0.180158	0.16497	0.260633	0.250478	0.24399	0.280849	0.299095	0.283455
78	0.152063	0.128514	0.130723	0.129684	0.134563	0.140752	0.158567	0.153338	0.179495
99	0.148632	0.140692	0.150176	0.153818	0.135969	0.154213	0.165207	0.16174	0.185753		DAT	Root dry weight (kg m-2)-column
143	0.143333	0.154554	0.141614	0.145388	0.149552	0.15476	0.166693	0.166823	0.192984			Average				SE
												TPRPS	GCRPSsat	GCRPSfwc	GCRPS80%	TPRPS	GCRPSsat	GCRPSfwc	GCRPS80%
DAT	Root dry weight (kg m-2)-field										39	0.00947856	0.0140226	0.0121797	0.0121797	0.000540531	0.000715711	0.000658409	0.000658409
	Average			SE							59	0.0472325	0.0635677	0.0615305	0.0452896	0.0029898	0.00708195	0.00296218	0.00288441
	TPRPS	GCRPSsat	GCRPS80%	TPRPS	GCRPSsat	GCRPS80%					79	0.244934	0.256685	0.249215	0.205208	0.0122147	0.00706208	0.00635279	0.0139507
34	0.0163	0.0285	0.0288	0.00127798	0.000649456	0.00602965					99	0.318216	0.347792	0.280396	0.227297	0.00904025	0.0177573	0.00881515	0.0075265
51	0.2123	0.2217	0.169	0.00767341	0.00294199	0.0162809
78	0.3409	0.342	0.2611	0.00861225	0.00242785	0.016732					DAT	Root length (km m-2)-column
99	0.3639	0.3702	0.2582	0.0181738	0.0205045	0.025337						Average				SE
143	0.3685	0.3924	0.2243	0.0170421	0.034314	0.0527456						TPRPS	GCRPSsat	GCRPSfwc	GCRPS80%	TPRPS	GCRPSsat	GCRPSfwc	GCRPS80%
											39	5.76075	9.49648	8.58576	8.58576	0.407419	0.335451	0.1939	0.1939
DAT	Root length (km m-2)-field										59	30.7823	50.3317	46.4843	24.3488	3.21247	1.48904	1.1474	3.25973
	Average			SE							79	186.038	187.166	170.267	112.955	17.3777	6.99918	6.26833	2.36065
	TPRPS	GCRPSsat	GCRPS80%	TPRPS	GCRPSsat	GCRPS80%					99	221.645	236.905	146.188	104.537	20.1452	24.1581	5.45537	6.37113
34	24.7401	49.2809	37.2546	0.5628	3.5108	9.3285
51	217.347	259.355	153.356	7.885	8.603	29.929					DAT	Root diameter (mm)-column
78	354.126	361.661	196.457	30.2584	39.2465	43.7859						Average				SE
99	361.612	360.623	157.274	21.7863	7.376	15.0887						TPRPS	GCRPSsat	GCRPSfwc	GCRPS80%	TPRPS	GCRPSsat	GCRPSfwc	GCRPS80%
143	270.249	307.739	140.249	27.4413	59.4774	12.7823					39	0.1412	0.1412	0.1554	0.13	0.0108	0.0108	0.0117	0.00954
											59	0.1654	0.1584	0.1691	0.2346	0.0251	0.0054365	0.0069051	0.0206
DAT	Root diameter (mm)-field										79	0.1751	0.161	0.1898	0.2453	0.0184	0.0152	0.0108	0.0029387
	Average			SE							99	0.1886	0.1683	0.2517	0.2878	0.0203	0.0061159	0.0048431	0.0056976
	TPRPS	GCRPSsat	GCRPS80%	TPRPS	GCRPSsat	GCRPS80%
34	0.1203	0.1131	0.1134	0.0065163	0.00321536	0.00504943
51	0.1253	0.1292	0.1651	0.00318842	0.00935693	0.010012
78	0.1371	0.135	0.1638	0.00750841	0.00320254	0.00799135
99	0.1465	0.148	0.1709	0.00293797	0.0060168	0.00749366
143	0.1465	0.1499	0.1755	0.00405729	0.00271117	0.00874214

## Sheet: Fig 4
Diameter classes (mm)	Root length (km m-2)-field
	34 DAT									51 DAT									78 DAT									99 DAT									143 DAT
	TPRPS			GCRPSsat			GCRPS80%			TPRPS			GCRPSsat			GCRPS80%			TPRPS			GCRPSsat			GCRPS80%			TPRPS			GCRPSsat			GCRPS80%			TPRPS			GCRPSsat			GCRPS80%
	replicate-1	replicate-2	replicate-3	replicate-1	replicate-2	replicate-3	replicate-1	replicate-2	replicate-3	replicate-1	replicate-2	replicate-3	replicate-1	replicate-2	replicate-3	replicate-1	replicate-2	replicate-3	replicate-1	replicate-2	replicate-3	replicate-1	replicate-2	replicate-3	replicate-1	replicate-2	replicate-3	replicate-1	replicate-2	replicate-3	replicate-1	replicate-2	replicate-3	replicate-1	replicate-2	replicate-3	replicate-1	replicate-2	replicate-3	replicate-1	replicate-2	replicate-3	replicate-1	replicate-2	replicate-3
0-0.15	18.2996	18.2701	16.4793	37.7343	45.0037	25.3091	32.2929	58.3867	13.1009	143.159	187.323	142.198	189.9	207.265	180.465	99.4567	138.022	64.7944	214.809	324.027	170.418	232.297	319.494	154.801	114.815	170.598	63.5385	225.417	307.145	211.716	249.153	289.675	219.036	87.998	129.416	50.0332	170.69	260.238	132.653	211.27	311.079	120.283	70.6409	126.998	17.0562
0.15-0.3	5.89425	5.95413	5.37222	11.3451	12.6397	10.5068	11.8167	17.2487	7.51242	48.7326	72.2504	49.9093	50.7564	74.5934	55.1794	52.2679	66.0195	37.0778	79.8986	105.643	94.6414	87.622	118.876	105.154	81.8496	111.778	49.6683	82.5163	105.745	94.0881	82.6561	111.027	100.306	68.2213	73.6886	60.8763	57.9303	85.3909	59.8253	67.5068	109.398	63.2018	48.9187	68.9513	27.5397
0.3-2	1.74799	1.80191	1.2147	2.56697	2.32603	2.0109	1.7219	2.62519	1.19692	10.7979	14.6756	12.2755	10.8132	14.3953	12.2657	12.8297	15.4408	11.5783	22.0969	25.1852	22.9756	20.5208	25.3382	21.7923	12.0619	16.6529	8.74924	17.0915	22.0526	20.6069	17.088	23.7649	18.3674	11.5004	12.3233	11.8963	13.7001	19.9383	14.2563	12.8134	20.6824	10.9102	6.4118	10.6699	2.83319
Diameter classes (mm)	Root length (km m-2)-column
	39 DAT												59 DAT												79 DAT												99 DAT
	TPRPS			GCRPSsat			GCRPSfwc			GCRPS80%			TPRPS			GCRPSsat			GCRPSfwc			GCRPS80%			TPRPS			GCRPSsat			GCRPSfwc			GCRPS80%			TPRPS			GCRPSsat			GCRPSfwc			GCRPS80%
	replicate-1	replicate-2	replicate-3	replicate-1	replicate-2	replicate-3	replicate-1	replicate-2	replicate-3	replicate-1	replicate-2	replicate-3	replicate-1	replicate-2	replicate-3	replicate-1	replicate-2	replicate-3	replicate-1	replicate-2	replicate-3	replicate-1	replicate-2	replicate-3	replicate-1	replicate-2	replicate-3	replicate-1	replicate-2	replicate-3	replicate-1	replicate-2	replicate-3	replicate-1	replicate-2	replicate-3	replicate-1	replicate-2	replicate-3	replicate-1	replicate-2	replicate-3	replicate-1	replicate-2	replicate-3	replicate-1	replicate-2	replicate-3
0-0.15	3.91018	3.43509	4.6429	6.79359	6.47706	6.0222	5.5789	5.6517	5.47339	5.5789	5.6517	5.47339	18.5379	23.8283	27.84	42.3745	35.5143	35.6553	36.0198	35.4508	33.1131	15.7989	16.8963	24.6476	154.943	123.46	97.9233	121.849	134.48	126.748	110.408	114.364	124.845	78.2843	75.5417	85.3123	211.624	151	150.674	228.667	173.203	155.202	110.815	117.946	127.926	78.7681	84.0022	91.5144
0.15-0.3	0.983376	0.944354	0.964405	1.54171	1.39707	1.70649	1.42719	1.29322	1.55259	1.42719	1.29322	1.55259	2.88047	5.14003	4.67107	5.91356	6.81686	8.31031	5.23791	8.01731	7.8833	2.7349	2.7987	3.60481	27.4344	24.0882	27.3303	25.2132	29.4384	26.3765	22.6285	22.0231	24.8073	17.3401	15.1013	15.2511	33.6141	42.5394	28.0713	38.5927	31.5349	35.8853	17.8123	19.2767	18.8122	8.5441	12.9789	18.4617
0.3-2	0.872683	0.672899	0.856349	1.83162	1.3087	1.411	1.24231	1.64388	1.89408	1.24231	1.64388	1.89408	3.01716	4.12207	2.30986	5.02168	6.51141	4.87697	3.70511	5.26462	4.76093	1.86679	2.13495	2.56342	35.4479	34.7676	48.5176	30.1093	36.7324	30.55	30.2308	28.3733	33.1219	17.7785	18.0184	16.2388	15.1422	18.3375	13.9315	17.0243	16.6777	13.9275	8.58975	8.07081	9.31348	6.31714	7.30492	5.71928
Diameter classes (mm)	Root length (km m-2)-field
	34 DAT						51 DAT						78 DAT						99 DAT						143DAT
	Average			SE			Average			SE			Average			SE			Average			SE			Average			SE
	TPRPS	GCRPSsat	GCRPS80%	TPRPS	GCRPSsat	GCRPS80%	TPRPS	GCRPSsat	GCRPS80%	TPRPS	GCRPSsat	GCRPS80%	TPRPS	GCRPSsat	GCRPS80%	TPRPS	GCRPSsat	GCRPS80%	TPRPS	GCRPSsat	GCRPS80%	TPRPS	GCRPSsat	GCRPS80%	TPRPS	GCRPSsat	GCRPS80%	TPRPS	GCRPSsat	GCRPS80%
0-0.15	17.683	36.0157	34.5935	0.6019	5.7499	13.1234	157.56	192.544	100.758	14.8843	7.8487	21.149	236.418	235.531	116.317	45.6403	47.5705	30.9144	248.093	252.621	89.1491	29.7898	20.4653	22.9231	187.86	214.211	71.5649	37.818	55.0978	31.7407
0.15-0.3	5.7402	11.4972	12.1926	0.1848	0.6204	2.8169	56.9641	60.1764	51.7884	7.6507	7.3207	8.3582	93.3945	103.884	81.0987	7.458	9.0446	17.9335	94.1165	97.9965	67.5954	6.7056	8.2711	3.7118	67.7155	80.0356	48.4699	8.8546	14.7338	11.9566
0.3-2	1.5882	2.3013	1.848	0.1874	0.161	0.4171	12.583	12.4914	13.2829	1.1299	1.0402	1.1378	23.4192	22.5504	12.488	0.9187	1.4414	2.2915	19.917	19.7401	11.9067	1.4731	2.046	0.2376	15.9649	14.802	6.6383	1.9932	2.9911	2.2651
Diameter classes (mm)	Root length (km m-2)-column
	39 DAT								59 DAT								79 DAT								99 DAT
	Average				SE				Average				SE				Average				SE				Average				SE
	TPRPS	GCRPSsat	GCRPSfwc	GCRPS80%	TPRPS	GCRPSsat	GCRPSfwc	GCRPS80%	TPRPS	GCRPSsat	GCRPSfwc	GCRPS80%	TPRPS	GCRPSsat	GCRPSfwc	GCRPS80%	TPRPS	GCRPSsat	GCRPSfwc	GCRPS80%	TPRPS	GCRPSsat	GCRPSfwc	GCRPS80%	TPRPS	GCRPSsat	GCRPSfwc	GCRPS80%	TPRPS	GCRPSsat	GCRPSfwc	GCRPS80%
0-0.15	3.99606	6.43095	5.568	5.568	0.351298	0.223872	0.0517605	0.0517605	23.4021	37.8481	34.8612	19.1142	2.69374	2.26358	0.889369	2.78473	125.442	127.692	116.539	79.7127	16.4901	3.67682	4.30717	2.90954	171.099	185.69	118.896	84.7616	20.2624	22.1075	4.96226	3.69906
0.15-0.3	0.964045	1.54843	1.42433	1.42433	0.0112661	0.0893845	0.0748876	0.0748876	4.23052	7.01358	7.04617	3.04614	0.688469	0.698838	0.904958	0.279945	26.2843	27.0094	23.153	15.8975	1.09847	1.2601	0.84541	0.722593	34.7416	35.3377	18.6337	13.3282	4.21448	2.05573	0.432038	2.86828
0.3-2	0.800644	1.51711	1.59343	1.59343	0.0640459	0.160007	0.189834	0.189834	3.1497	5.47002	4.57689	2.18839	0.527319	0.522367	0.459502	0.202866	39.5777	32.4639	30.5754	17.3452	4.47427	2.13804	1.38159	0.557535	15.8037	15.8765	8.65801	6.44711	1.31419	0.979623	0.360347	0.462326

## Sheet: Fig 5
DAT	Specific root length (m mg-1)-field										DAT	Specific root length (m mg-1)-column
	TPRPS			GCRPSsat			GCRPS80%					TPRPS			GCRPSsat			GCRPSfwc			GCRPS80%
	replicate-1	replicate-2	replicate-3	replicate-1	replicate-2	replicate-3	replicate-1	replicate-2	replicate-3			replicate-1	replicate-2	replicate-3	replicate-1	replicate-2	replicate-3	replicate-1	replicate-2	replicate-3	replicate-1	replicate-2	replicate-3
34	1447.74	1755.59	1446.1	1764.61	1930.52	1572.21	1425.85	1633.06	2160.1		39	603.303	594.027	623.143	676.702	637.369	723.295	619.733	703.973	808.777	619.733	703.973	808.777
51	1103.15	1194.76	1144.9	1150.67	1215.85	1229.72	875.313	938.607	744.54		59	574.217	713.987	659.525	688.138	828.33	900.021	808.3	760.759	704.968	485.206	510.273	603.725
78	1047.16	1217.74	862.756	1263.64	855.045	1068.33	766.427	760.391	548.942		79	810.549	798.657	664.357	661.919	775.038	754.311	661.889	687.335	699.564	535.827	608.816	517.959
99	1115.72	1105.41	801.546	896.476	1046.84	1078.14	602.44	657.125	574.006		99	784.668	658.605	639.895	791.135	596.635	655.136	496.079	543.396	525.07	430.541	469.047	477.911
143	882.474	675.997	660.059	1011	658.299	678.684	522.008	493.732	423.45
											DAT	Root surface area (m2 m-2)-column
DAT	Root surface area (m2 m-2)-field											TPRPS			GCRPSsat			GCRPSfwc			GCRPS80%
	TPRPS			GCRPSsat			GCRPS80%					replicate-1	replicate-2	replicate-3	replicate-1	replicate-2	replicate-3	replicate-1	replicate-2	replicate-3	replicate-1	replicate-2	replicate-3
	replicate-1	replicate-2	replicate-3	replicate-1	replicate-2	replicate-3	replicate-1	replicate-2	replicate-3		39	1.27657	1.49883	1.4117	1.61202	1.85776	2.05047	1.73639	1.71575	1.65951	1.73639	1.71575	1.65951
34	3.51481	3.11375	3.50788	6.90186	7.37546	5.92466	5.22806	7.8515	3.55429		59	4.67105	3.86262	4.32765	7.09643	6.04356	5.69424	6.05714	6.19692	6.32288	5.47604	5.54797	4.46036
51	32.8687	42.5701	31.2434	39.6245	42.7671	39.1369	26.1273	33.5458	18.3832		79	31.3488	27.0332	38.5771	35.4873	28.8707	38.0227	29.7053	33.1922	27.7397	24.2659	20.4524	27.3774
78	49.1213	56.9045	48.2219	62.6857	46.2673	55.6868	46.8729	36.4754	21.9362		99	37.0182	38.1314	34.2775	40.9262	31.1096	41.6756	33.0664	31.8782	27.9994	28.0279	23.8421	29.2536
99	54.4741	60.2743	51.9601	55.607	57.3487	56.8649	30.3797	31.6071	22.4514
143	49.2584	41.9497	36.9102	66.6545	45.9685	37.5706	18.548	37.3418	10.2726		DAT	Specific root length (m mg-1)-column
												Average				SE
DAT	Specific root length (m mg-1)-field											TPRPS	GCRPSsat	GCRPSfwc	GCRPS80%	TPRPS	GCRPSsat	GCRPSfwc	GCRPS80%
	Average			SE							39	606.825	679.122	710.828	710.828	8.58751	24.8341	54.6797	54.6797
	TPRPS	GCRPSsat	GCRPS80%	TPRPS	GCRPSsat	GCRPS80%					59	649.243	805.496	758.009	533.068	40.6744	62.2219	29.8608	36.0619
34	1549.81	1755.78	1739.67	102.89	103.53	218.56					79	757.854	730.423	682.93	554.201	46.8746	34.7705	11.0966	27.7907
51	1147.6	1198.75	852.82	26.48	24.37	57.14					99	694.389	680.969	521.515	459.166	45.4613	57.6137	13.7745	14.5398
78	1042.55	1062.34	691.92	102.5	117.99	71.51
99	1007.56	1007.15	611.19	103.05	56.07	24.39					DAT	Root surface area (m2 m-2)-column
143	739.51	782.66	479.73	71.63	114.32	29.3						Average				SE
												TPRPS	GCRPSsat	GCRPSfwc	GCRPS80%	TPRPS	GCRPSsat	GCRPSfwc	GCRPS80%
DAT	Root surface area (m2 m-2)-field										39	1.3957	1.84008	1.70388	1.70388	0.0646595	0.126877	0.0229742	0.0229742
	Average			SE							59	4.2871	6.27808	6.19232	5.16145	0.234253	0.42142	0.0767489	0.351163
	TPRPS	GCRPSsat	GCRPS80%	TPRPS	GCRPSsat	GCRPS80%					79	32.3197	34.1269	30.2124	24.0319	3.3676	2.7281	1.5943	2.0025
34	3.37881	6.73399	5.54462	0.132547	0.427139	1.25055					99	36.4757	37.9038	30.9813	27.0412	1.1451	3.404	1.5299	1.6382
51	35.5607	40.5095	26.0188	3.53592	1.13755	4.37739
78	51.4159	54.8799	35.0948	2.75658	4.75672	7.23163
99	55.5695	56.6069	28.1461	2.46182	0.519083	2.86929
143	42.7061	50.0645	22.0541	3.58464	8.64196	8.00845

## Sheet: Fig 6
Depth	Root length density (cm cm-3)
	34 DAT									51 DAT									78 DAT									99 DAT									143 DAT
	TPRPS			GCRPSsat			GCRPS80%			TPRPS			GCRPSsat			GCRPS80%			TPRPS			GCRPSsat			GCRPS80%			TPRPS			GCRPSsat			GCRPS80%			TPRPS			GCRPSsat			GCRPS80%
	replicate-1	replicate-2	replicate-3	replicate-1	replicate-2	replicate-3	replicate-1	replicate-2	replicate-3	replicate-1	replicate-2	replicate-3	replicate-1	replicate-2	replicate-3	replicate-1	replicate-2	replicate-3	replicate-1	replicate-2	replicate-3	replicate-1	replicate-2	replicate-3	replicate-1	replicate-2	replicate-3	replicate-1	replicate-2	replicate-3	replicate-1	replicate-2	replicate-3	replicate-1	replicate-2	replicate-3	replicate-1	replicate-2	replicate-3	replicate-1	replicate-2	replicate-3	replicate-1	replicate-2	replicate-3
2.5	14.1588	15.5211	10.9208	27.5045	38.981	35.7843	27.9801	36.8027	17.037	156.695	121.248	146.651	160.988	192.161	132.679	153.26	131.193	75.7211	178.325	291.336	268.341	350.397	221.483	234.835	155.173	115.499	64.1628	248.718	295.923	160.317	252.012	327.204	209.32	97.8304	148.732	60.4358	245.724	226.076	109.314	270.81	206.432	159.046	85.0676	126.87	41.2213
7.5	9.56122	8.93192	9.5312	22.6572	33.0829	16.0108	22.5708	35.0965	10.1122	92.9365	101.019	120.72	147.112	164.24	114.633	92.4154	118.722	56.5884	163.273	249.578	143.96	193.311	180.537	155.249	100.385	93.7393	60.8514	190.314	230.373	81.9347	166.637	214.79	159.991	95.8495	120.41	53.463	226.706	163.346	111.892	219.117	151.431	119.291	63.3499	92.959	38.1064
12.5	7.60061	8.19885	8.61558	18.195	20.5485	12.4711	7.59246	21.1129	8.15031	82.0138	90.908	109.186	84.2832	109.156	80.1221	28.2403	103.953	54.0967	146.395	212.155	116.938	181.092	101.154	153.977	71.9426	81.8654	54.3847	171.108	141.107	99.5514	159.004	156.968	138.857	70.0867	89.3132	39.3858	100.179	81.8749	102.586	180.085	133.287	80.6468	47.6764	58.2845	37.6446
17.5	6.86677	6.99754	8.09714	12.227	8.09266	9.92945	4.66502	6.1734	4.84597	44.6467	70.7795	24.7959	75.0142	76.212	51.3743	8.86266	19.2404	11.029	111.354	56.9506	63.6253	92.9563	68.2444	129.28	56.5401	60.5175	27.5429	103.546	129.812	31.0832	106.81	73.5794	29.953	17.5038	24.2872	6.89476	56.2469	24.1991	38.0405	83.4108	61.2176	42.3972	35.7951	37.7748	29.1426
25	5.88216	4.20547	2.87041	9.69852	2.74777	5.42331	2.48301	3.86695	0.836626	19.887	31.5427	11.8546	17.8372	32.5161	13.5929	5.21694	18.7269	4.07811	40.2611	4.52494	7.07407	14.983	3.9101	23.1169	24.7209	40.6889	7.28188	22.539	86.5322	10.0411	47.847	5.7109	9.96706	6.96104	9.20665	2.77281	20.7013	14.6861	16.692	30.0928	11.2553	6.62106	15.8954	24.1521	11.7282
35	0.88445	0.245268	2.63178	0.492439	1.57084	0.167702	1.22378	1.58086	0.702835	2.1693	5.12511	0.663734	6.98858	9.4382	3.70652	3.53971	1.44325	0.400835	2.9072	1.72266	4.77114	6.24894	3.30245	2.16468	18.2168	25.9442	1.21755	5.59419	12.8237	5.41174	12.0487	4.7292	4.00427	6.72885	3.05689	1.0013	3.51024	2.32416	9.74155	13.4068	6.01256	2.24286	7.07848	8.83808	6.10888
DAT	Root length density (cm cm-3)
	34 DAT						51 DAT						78 DAT						99 DAT						143 DAT
	Average			SE			Average			SE			Average			SE			Average			SE			Average			SE
	TPRPS	GCRPSsat	GCRPS80%	TPRPS	GCRPSsat	GCRPS80%	TPRPS	GCRPSsat	GCRPS80%	TPRPS	GCRPSsat	GCRPS80%	TPRPS	GCRPSsat	GCRPS80%	TPRPS	GCRPSsat	GCRPS80%	TPRPS	GCRPSsat	GCRPS80%	TPRPS	GCRPSsat	GCRPS80%	TPRPS	GCRPSsat	GCRPS80%	TPRPS	GCRPSsat	GCRPS80%
2.5	13.5336	34.09	27.2733	1.3643	3.41957	5.71682	141.532	161.942	120.058	10.5481	17.1776	23.0655	246.001	268.905	111.611	34.4829	40.928	26.3441	234.986	262.845	102.333	39.7436	34.4586	25.588	193.705	212.096	84.3862	42.5747	32.3874	24.7269
7.5	9.34145	23.917	22.5932	0.204946	4.9684	7.21235	104.892	141.995	89.242	8.25081	14.5472	18.0065	185.604	176.366	84.9918	32.4694	11.1837	12.2217	167.541	180.473	89.9074	44.3376	17.2656	19.5529	167.315	163.28	64.8051	33.2032	29.4198	15.8513
12.5	8.13835	17.0715	12.2852	0.294554	2.39844	4.41679	94.0359	91.1871	62.0967	7.99833	9.0644	22.2194	158.496	145.408	69.3976	28.1448	23.4707	8.0344	137.255	151.609	66.2619	20.7462	6.4034	14.5391	94.8797	131.34	47.8685	6.5394	28.7219	5.95899
17.5	7.32048	10.083	5.22813	0.390158	1.19596	0.475513	46.7407	67.5335	13.044	13.3155	8.087	3.16067	77.31	96.8269	48.2002	17.1307	17.7254	10.3922	88.147	70.1142	16.2286	29.5222	22.2543	5.0611	39.4955	62.3419	34.2375	9.27997	11.853	2.61077
25	4.31935	5.95653	2.39553	0.87128	2.02415	0.875872	21.0948	21.3154	9.34065	5.71548	5.7328	4.70463	17.2867	14.0033	24.2306	11.5107	5.56613	9.6469	39.7041	21.175	6.3135	23.6904	13.3925	1.8853	17.3598	15.9897	17.2586	1.76826	7.17731	3.65066
35	1.25383	0.743661	1.16916	0.713255	0.424082	0.25493	2.65272	6.7111	1.7946	1.31037	1.6604	0.922987	3.13367	3.90536	15.1262	0.887276	1.21695	7.30332	7.9432	6.9274	3.59568	2.4408	2.5692	1.67521	5.19198	7.22075	7.34181	2.30041	3.27889	0.798777

## Sheet: Fig 7
Relative depth zr	Normalized root length density Lnrd
	2013-135 DAT																					2014-34 DAT									2014-51DAT									2014-78 DAT									2014-99 DAT
	TPRPS							GCRPSsat							GCRPS80%							TPRPS			GCRPSsat			GCRPS80%			TPRPS			GCRPSsat			GCRPS80%			TPRPS			GCRPSsat			GCRPS80%			TPRPS
	replicate-1	replicate-2	replicate-3	replicate-4	replicate-5	replicate-6	replicate-7	replicate-1	replicate-2	replicate-3	replicate-4	replicate-5	replicate-6	replicate-7	replicate-1	replicate-2	replicate-3	replicate-4	replicate-5	replicate-6	replicate-7	replicate-1	replicate-2	replicate-3	replicate-1	replicate-2	replicate-3	replicate-1	replicate-2	replicate-3	replicate-1	replicate-2	replicate-3	replicate-1	replicate-2	replicate-3	replicate-1	replicate-2	replicate-3	replicate-1	replicate-2	replicate-3	replicate-1	replicate-2	replicate-3	replicate-1	replicate-2	replicate-3	replicate-1
0.0625	2.7051	3.2463	3.3235	3.0722	2.5002	2.8525	2.8525	3.3204	2.6656	3.3517	2.7218	2.8183	3.1542	3.521	2.5318	2.8961	3.3605	2.6003	2.8163	2.3221	3.0022	2.19	2.5575	1.8137	2.1793	2.852	3.353	3.1876	2.7072	3.0593	3.1003	1.9505	2.6516	2.5656	2.654	2.1374	3.083	2.5385	2.935	2.0806	2.8336	3.4818	3.2587	2.5541	2.9773	2.3997	2.112	2.2921	2.5977
0.1875	2.108	2.1974	2.1618	2.1373	2.4534	2.6362	2.6362	1.5504	2.4525	2.3083	2.0735	2.1616	1.8249	2.3421	2.2856	2.5856	2.5987	1.7117	2.2144	2.0334	2.0768	1.4789	1.4718	1.583	1.7952	2.4205	1.5002	2.5714	2.5817	1.8158	1.8388	1.6251	2.1827	2.3444	2.1677	1.9508	2.462	2.2972	2.1934	1.9049	2.4275	1.8679	1.7978	2.4549	1.7216	1.5524	1.7141	2.1738	2.2593
0.3125	1.7668	1.6582	1.2272	1.4345	1.6115	1.2945	1.2945	1.32	1.5076	0.9801	1.7598	1.754	1.3944	1.4452	1.4415	1.0897	1.0948	1.2893	1.7435	1.7699	1.1713	1.1756	1.351	1.4309	1.4417	1.5034	1.1686	0.865	1.5531	1.4635	1.6227	1.4625	1.9742	1.3432	1.5788	1.2116	0.7523	2.0114	2.0968	1.708	2.0635	1.5173	1.6841	1.3755	1.7075	1.1126	1.497	1.9428	1.6827
0.4375	0.6787	0.2154	0.4063	0.5615	0.6226	0.6088	0.6088	1.2019	0.5571	0.6902	0.7465	0.6624	0.7234	0.3144	0.6998	0.5922	0.1345	1.1394	0.3325	0.7275	0.6494	1.0621	1.153	1.3448	0.9688	0.5921	0.9304	0.5315	0.3565	1.1085	0.8833	1.1386	0.4483	1.1955	0.8814	1.0078	0.2361	0.3723	0.4275	1.2992	0.5539	0.8256	0.8645	0.928	1.4336	0.8744	1.1066	0.9839	1.0815
0.625	0.2907	0.2441	0.3562	0.2513	0.3303	0.2716	0.2716	0.2775	0.2172	0.1751	0.2911	0.2345	0.41	0.1389	0.4605	0.3776	0.3726	0.5907	0.4023	0.5224	0.5056	0.9098	0.693	0.4767	0.7685	0.201	0.5082	0.2829	0.2845	0.1502	0.2345	0.5074	0.3596	0.2166	0.258	0.4917	0.139	0.3624	0.1581	0.4697	0.044	0.0918	0.1393	0.3143	0.0434	0.6292	0.452	0.2601	0.131
0.875	0.08	0.0973	0.0844	0.1459	0.0758	0.0324	0.0324	0.0262	0.1914	0.1597	0.0581	0.0673	0.0416	0.0497	0.0601	0.0406	0.0331	0.039	0.0443	0.0512	0.0446	0.1368	0.0404	0.4371	0.039	0.1149	0.0157	0.1394	0.1163	0.1262	0.0429	0.4042	0.012	0.0591	0.1011	0.3544	0.0943	0.0279	0.0155	0.0339	0.0168	0.0619	0.0581	0.0294	0.0366	0.4012	0.3331	0.0435	0.0584
[truncated: 17 more columns]

## Sheet: Fig 8
DAT	Root-to-shoot ratio (g g-1)-field										DAT	Root-to-shoot ratio (g g-1)-column
	TPRPS			GCRPSsat			GCRPS80%					TPRPS			GCRPSsat			GCRPSfwc			GCRPS80%
	replicate-1	replicate-2	replicate-3	replicate-1	replicate-2	replicate-3	replicate-1	replicate-2	replicate-3			replicate-1	replicate-2	replicate-3	replicate-1	replicate-2	replicate-3	replicate-1	replicate-2	replicate-3	replicate-1	replicate-2	replicate-3
34	0.452961	0.610883	0.611392	0.305921	0.25273	0.282849	0.218569	0.398808	0.193823		39	0.222237	0.238571	0.21069	0.170192	0.154303	0.184545	0.192787	0.152908	0.141232	0.192787	0.152908	0.141232
51	0.407811	0.448327	0.400862	0.240988	0.201489	0.208222	0.188411	0.237491	0.140498		59	0.16	0.167143	0.152951	0.145638	0.131899	0.133194	0.142464	0.134762	0.14519	0.151633	0.1575	0.158246
78	0.153766	0.136514	0.20232	0.120811	0.109128	0.111461	0.0942184	0.0846857	0.0787959		79	0.135866	0.139359	0.131875	0.137261	0.145423	0.141826	0.135289	0.143399	0.137534	0.161953	0.154929	0.158391
99	0.0716776	0.0783605	0.0833619	0.0691779	0.0719549	0.0658672	0.0513792	0.0498381	0.0454827		99	0.0875747	0.103638	0.100987	0.0938794	0.105197	0.100217	0.118583	0.110449	0.113778	0.117712	0.119317	0.122713
143	0.0678334	0.0611786	0.071688	0.0643773	0.066699	0.0567237	0.0362631	0.048587	0.0243499
											DAT	Root-to-shoot ratio (g g-1)-column
DAT	Root-to-shoot ratio (g g-1)-field											Average				SE
	Average			SE								TPRPS	GCRPSsat	GCRPSfwc	GCRPS80%	TPRPS	GCRPSsat	GCRPSfwc	GCRPS80%
	TPRPS	GCRPSsat	GCRPS80%	TPRPS	GCRPSsat	GCRPS80%					39	0.223833	0.16968	0.162309	0.162309	0.00808823	0.00873399	0.0156073	0.0156073
34	0.558412	0.2805	0.2704	0.0527257	0.0154	0.0646					59	0.160031	0.13691	0.140805	0.155793	0.00409692	0.0043799	0.00312244	0.00209116
51	0.419	0.2169	0.1888	0.0148	0.0122	0.028					79	0.1357	0.141503	0.13874	0.158425	0.0021619	0.00236174	0.0024177	0.00202763
78	0.1642	0.1138	0.0859	0.0197	0.0035696	0.0044933					99	0.0974	0.0997647	0.11427	0.119914	0.0049719	0.00327504	0.00236105	0.00147428
99	0.0778	0.069	0.0489	0.0033846	0.0017596	0.0017656
143	0.0669	0.0626	0.0364	0.0030695	0.0030136	0.006997

## Sheet: Fig 9
DAT	cra (cm3 cm-1 d-1)-field										DAT	cra (cm3 cm-1 d-1)-column
	TPRPS			GCRPSsat			GCRPS80%					TPRPS			GCRPSsat			GCRPSfwc			GCRPS80%
	replicate-1	replicate-2	replicate-3	replicate-1	replicate-2	replicate-3	replicate-1	replicate-2	replicate-3			replicate-1	replicate-2	replicate-3	replicate-1	replicate-2	replicate-3	replicate-1	replicate-2	replicate-3	replicate-1	replicate-2	replicate-3
34	0.00265631	0.00231207	0.00263293	0.00168988	0.00161655	0.00224468	0.00195826	0.00146032	0.00201862		39	0.0010841	0.00116868	0.0011427	0.00106313	0.00101464	0.000901643	0.000889982	0.000928792	0.00087274	0.000889982	0.000928792	0.00087274
51	0.000922624	0.000676791	0.000951659	0.000827721	0.000710743	0.000708399	0.00114723	0.00100101	0.00178716		59	0.00096374	0.00113096	0.00101826	0.0010078	0.000796093	0.000851238	0.000817873	0.00090535	0.000878913	0.00110133	0.00108842	0.00102006
78	0.0005744	0.000519203	0.00063111	0.000400187	0.000555468	0.00047117	0.00073963	0.00073957	0.001294		79	0.000585428	0.000476439	0.000602995	0.000513447	0.000443197	0.000508114	0.000549194	0.000484033	0.000489515	0.00062108	0.000719028	0.000627153
99	0.000559209	0.000450914	0.000609143	0.000438154	0.000513152	0.000454723	0.000786312	0.000803424	0.00133136		99	0.000342881	0.000332242	0.000358667	0.000325266	0.000276447	0.00033443	0.000428829	0.000391406	0.000433912	0.000480765	0.000401768	0.00042425
143	0.000391587	0.000413315	0.000534936	0.000329267	0.000378809	0.000493442	0.000880686	0.000674306	0.00118008
											DAT	crp (cm3 cm-1 d-1)-column
DAT	crp (cm3 cm-1 d-1)-field											TPRPS			GCRPSsat			GCRPSfwc			GCRPS80%
	TPRPS			GCRPSsat			GCRPS80%					replicate-1	replicate-2	replicate-3	replicate-1	replicate-2	replicate-3	replicate-1	replicate-2	replicate-3	replicate-1	replicate-2	replicate-3
	replicate-1	replicate-2	replicate-3	replicate-1	replicate-2	replicate-3	replicate-1	replicate-2	replicate-3		39	0.0010841	0.00116868	0.0011427	0.00106313	0.00101464	0.000901643	0.000889982	0.000928792	0.00087274	0.000889982	0.000928792	0.00087274
34	0.00265631	0.00231207	0.00263293	0.00168988	0.00161963	0.00227035	0.00198193	0.00146459	0.00204956		59	0.00096374	0.00113096	0.00101826	0.0010078	0.000796093	0.000851238	0.000817873	0.00090535	0.000878913	0.00110133	0.00108842	0.00102006
51	0.000922624	0.000676791	0.000951659	0.000827721	0.000722505	0.000750394	0.00123683	0.00101292	0.00178083		79	0.000594438	0.000483772	0.000612276	0.000513447	0.000443197	0.000508114	0.000549194	0.000484033	0.000489515	0.00062108	0.000719028	0.000627153
78	0.0005744	0.000519203	0.00063111	0.000400187	0.000569674	0.000527626	0.00100904	0.000947767	0.00162104		99	0.000347744	0.000336954	0.000363753	0.000325266	0.000276447	0.00033443	0.000428829	0.000391406	0.000433912	0.000480765	0.000401768	0.00042425
99	0.000559209	0.000450914	0.000609143	0.000438154	0.000633986	0.000584744	0.0011349	0.00108165	0.00178547
143	0.000391587	0.000413315	0.000534936	0.000329267	0.000411786	0.000539647	0.00126906	0.00086865	0.00206439		DAT	cra (cm3 cm-1 d-1)-column
												Average				SE
DAT	cra (cm3 cm-1 d-1)-field											TPRPS	GCRPSsat	GCRPSfwc	GCRPS80%	TPRPS	GCRPSsat	GCRPSfwc	GCRPS80%
	Average			SE							39	0.00113183	0.000993139	0.000897171	0.000897171	2.50134e-05	4.78418e-05	1.65753e-05	1.65753e-05
	TPRPS	GCRPSsat	GCRPS80%	TPRPS	GCRPSsat	GCRPS80%					59	0.00103765	0.000885044	0.000867379	0.00106994	4.92372e-05	6.34101e-05	2.59026e-05	2.52144e-05
34	0.00253377	0.00185037	0.0018124	0.000111058	0.000198288	0.0001769					79	0.000554954	0.000488252	0.000507581	0.000655754	3.95836e-05	2.25805e-05	2.08669e-05	3.16858e-05
51	0.000850358	0.000748954	0.0013118	8.71873e-05	3.93893e-05	0.0002414					99	0.000344597	0.000312047	0.000418049	0.000435594	7.67617e-06	1.79959e-05	1.34019e-05	2.34993e-05
78	0.000574904	0.000475609	0.0009244	3.23058e-05	4.48806e-05	0.0001848
99	0.000539756	0.000468677	0.0009737	4.6701e-05	2.27465e-05	0.0001789					DAT	crp (cm3 cm-1 d-1)-column
143	0.000446613	0.000400506	0.00091169	4.46051e-05	4.86192e-05	0.000146824						Average				SE
												TPRPS	GCRPSsat	GCRPSfwc	GCRPS80%	TPRPS	GCRPSsat	GCRPSfwc	GCRPS80%
DAT	crp (cm3 cm-1 d-1)-field										39	0.00113183	0.000993139	0.000897171	0.000897171	2.50134e-05	4.78418e-05	1.65753e-05	1.65753e-05
	Average			SE							59	0.00103765	0.000885044	0.000867379	0.00106994	4.92372e-05	6.34101e-05	2.59026e-05	2.52144e-05
	TPRPS	GCRPSsat	GCRPS80%	TPRPS	GCRPSsat	GCRPS80%					79	0.000563495	0.000488252	0.000507581	0.000655754	4.01929e-05	2.25805e-05	2.08669e-05	3.16858e-05
34	0.00253377	0.00185995	0.00183203	0.000111058	0.000206199	0.000184752					99	0.000349484	0.000312047	0.000418049	0.000435594	7.78503e-06	1.79959e-05	1.34019e-05	2.34993e-05
51	0.000850358	0.000766873	0.00134353	8.71873e-05	3.14712e-05	0.000228006
78	0.000574904	0.000499162	0.00119262	3.23058e-05	5.09544e-05	0.000214942
99	0.000539756	0.000552295	0.001334	4.6701e-05	5.88139e-05	0.000226253
143	0.000446613	0.0004269	0.0014007	4.46051e-05	6.12e-05	0.0003514

[truncated: 1 more sheets: Table 1]
